# Supplementary material for: Proteomic profile data of Klebsormidium nitens alga grown in control and saline conditions
Source: Data Brief. 2025 Nov 28;64:112335. doi: 10.1016/j.dib.2025.112335 (PMC12752757; doi:10.1016/j.dib.2025.112335)
Supplement: Supplementary file 1 [file mmc1.xlsx]

## Sheet: Description
Total protein : identification of the 922 proteins found in the two control samples and/or the two NaCl samples and having an orthologue in A. thaliana
NaCl specific : identification of the 124 proteins found only in the two NaCl samples and having an orthologue in A. thaliana
Control specific : identification of the 61 proteins found only in the two control samples and having an orthologue in A. thaliana
GO terms : GO terms associated with the 922 proteins

## Sheet: Total protein
K.nitens gene name	A.thaliana orthologous gene	K.nitens Protein name	A.thaliana protein name
kfl_000010120	AT2G21430, AT3G54940, AT4G16190, AT4G39090	hypothetical protein	AT2G21430|F3K23.19|F3K23_19, AT3G54940, AT4G16190|RD19c|RDL2|DL4135W|FCAALL.298, AT4G39090|RD19|RD19A|RESPONSIVE TO DEHYDRATION 19|RESPONSIVE TO DEHYDRATION 19A|F19H22.190|F19H22_190
kfl_000010320	AT2G28900	OEP16 (OUTER ENVELOPE PROTEIN 16);, C-terminal homology to Tim17/22	AT2G28900|OEP16|ATOEP16-L|ATOEP16-1|outer envelope protein 16|OUTER PLASTID ENVELOPE PROTEIN 16-L|outer plastid envelope protein 16-1|AT2G28900.1|F8N16.19|F8N16_19
kfl_000010440	AT1G12550, AT1G79870, AT2G45630, AT5G28310	D-isomer-specific 2-hydroxy acid dehydrogenase superfamily	AT1G12550|HPPR3|Hydroxyphenylpyruvate reductase 3|AT1G12550.1|F5O11.29|F5O11_29, AT1G79870|AT1G79870.1|F19K16.17|F19K16_17, AT2G45630|PDE1|phosphate-defciency sensitive 1|AT2G45630.1|F17K2.16, AT5G28310|AT5G28310.1|T8M17.80|T8M17_80
kfl_000010610	AT4G17740, AT5G46390	Peptidase S41 family protein	AT4G17740|CtpA|DL4905C|FCAALL.169, AT5G46390|CtpC|MPL12.19|MPL12_19
kfl_000010620	AT1G22780, AT1G34030, AT4G09800	40S ribosomal protein S18	AT1G22780|RPS18A|PFL1|uS13z|40S RIBOSOMAL PROTEIN S18|POINTED FIRST LEAVES 1|Ribosomal Protein uS13z|AT1G22780.1|T22J18.5|T22J18_5|40s ribosomal protein s18, AT1G34030|AT1G34030.1|F12G12.15|F12G12_15, AT4G09800|uS13x|Ribosomal Protein uS13x|AT4G09800.1|F17A8.150|S18 RIBOSOMAL PROTEIN
kfl_000020020	AT1G62180, AT4G04610, AT4G21990	adenylylphosphosulfate(APS) reductase	AT1G62180|APR2|APSR|PRH43|PRH|ATAPR2|5'adenylylphosphosulfate reductase 2|ADENOSINE-5'-PHOSPHOSULFATE REDUCTASE|3'-PHOSPHOADENOSINE-5'-PHOSPHOSULFATE (PAPS) REDUCTASE HOMOLOG 43|F19K23.11|F19K23_11|APS REDUCTASE|ADENOSINE-5'-PHOSPHOSULFATE REDUCTASE, AT4G04610|APR1|APR|PRH19|ATAPR1|APS reductase 1|PAPS REDUCTASE HOMOLOG 19|F4H6.13|F4H6_13|3'-PHOSPHOADENOSINE 5'-PHOSPHOSULFATE REDUCTASE|APS REDUCT…
kfl_000020050	AT1G53240, AT2G22780, AT3G15020, AT3G47520, AT3G53910, AT5G09660	MDH2; malate dehydrogenase	AT1G53240|mMDH1|mitochondrial malate dehydrogenase 1|F12M16.14|F12M16_14, AT2G22780|PMDH1|peroxisomal NAD-malate dehydrogenase 1|T30L20.4|T30L20_4, AT3G15020|mMDH2|mitochondrial malate dehydrogenase 2|K15M2.16, AT3G47520|MDH|pNAD-MDH|malate dehydrogenase|plastidic NAD-dependent malate dehydrogenase|F1P2.70|MALATE DEHYDROGENASE, AT3G53910|AT3G53910.1|F5K20.210, AT5G09660|PMDH2|peroxisomal NAD-mala…
kfl_000020080	AT5G28750	hypothetical protein	AT5G28750|AT5G28750.1|T32B20.2|T32B20_2
kfl_000020100	AT1G27390, AT3G27070, AT3G27080, AT5G40930	TOM20 mitochondrial import outer membrane translocon protein	AT1G27390|AT1G27390.1|F17L21.18|F17L21_18, AT3G27070|AT3G27070.1|MOJ10.21, AT3G27080|TOM20-3|translocase of outer membrane 20 kDa subunit 3|MOJ10.22, AT5G40930|AT5G40930.1|MMG1.2|MMG1_2
kfl_000020210	AT2G43750, AT3G03630, AT3G04940, AT3G22460, AT3G59760, AT4G14880, AT5G28020, AT5G28030	cysteine synthase	AT2G43750|OASB|ACS1|CPACS1|ATCS-B|O-acetylserine (thiol) lyase B|ARABIDOPSIS CYSTEINE SYNTHASE 1|CHLOROPLAST O-ACETYLSERINE SULFHYDRYLASE 1|ARABIDOPSIS THALIANA CYSTEIN SYNTHASE-B|F18O19.14|CYSTEINE SYNTHASE|CSASE B, AT3G03630|CS26|cysteine synthase 26|T12J13.9|T12J13_9|O-ACETYLSERINE (THIOL) LYASE, AT3G04940|ATCYSD1|CYSD1|CYSTEINE SYNTHASE D1|T9J14.11|T9J14_11|CYSTEINE SYNTHASE, AT3G22460|OASA2|…
kfl_000020370	AT1G67090, AT5G38410, AT5G38420, AT5G38430	rbcS; ribulose-bisphosphate carboxylase small chain	AT1G67090|AT1G67090.1|F5A8.1|F5A8_1|F1O19.14, AT5G38410|AT5G38410.1|MXI10.13|MXI10_13, AT5G38420|DEG24|AT5G38420.1|MXI10.14|MXI10_14, AT5G38430|AT5G38430.1|MXI10.15|MXI10_15
kfl_000020420	AT1G09100, AT3G05530	26S proteasome AAA-ATPase subunit	AT1G09100|AT1G09100.1|F7G19.2|F7G19_2, AT3G05530|ATS6A.2|AT3G05530.1|F22F7.1|F22F7_1|26s proteasome aaa-atpase subunit|19s proteasome regulatory complex subunit s6a
kfl_000020530	AT2G04030, AT3G07770	htpG, HSP90A; molecular chaperone HtpG	AT2G04030|CR88|EMB1956|HSP90.5|Hsp88.1|AtHsp90.5|AtHsp90C|HSP90C|EMBRYO DEFECTIVE 1956|HEAT SHOCK PROTEIN 90.5|HEAT SHOCK PROTEIN 88.1||F3C11.14|F3C11_14, AT3G07770|Hsp89.1|AtHsp90.6|AtHsp90-6|HEAT SHOCK PROTEIN 89.1|HEAT SHOCK PROTEIN 90.6|HEAT SHOCK PROTEIN 90-6|MLP3.22
kfl_000020710	AT5G03370	acyP; acylphosphatase	AT5G03370|F12E4.110|F12E4_110
kfl_000030210	AT3G63170	hypothetical protein	AT3G63170|FAP1|AtFAP1|fatty-acid-binding protein 1|F16M2.20
kfl_000030290	AT3G27380, AT5G40650, AT5G65165	Succinate dehydrogenase, Fe-S protein subunit	AT3G27380|SDH2-1|succinate dehydrogenase 2-1|K1G2.19, AT5G40650|SDH2-2|succinate dehydrogenase 2-2|MNF13.170|MNF13_170, AT5G65165|SDH2-3|succinate dehydrogenase 2-3
kfl_000030300	AT3G57050	cystathionine beta-lyase	AT3G57050|CBL|cystathionine beta-lyase|F24I3.130|F24I3_130
kfl_000030410	AT1G02335, AT1G09560, AT1G10460, AT1G18970, AT1G18980, AT3G04150, AT3G04170, AT3G04180, AT3G04190, AT3G04200, AT3G05930, AT3G05950, AT3G10080, AT3G62020, AT4G14630, AT5G26700, AT5G38910, AT5G38930, AT5G38940, AT5G38950, AT5G38960, AT5G39110, AT5G39120, AT5G39130, AT5G39150, AT5G39160, AT5G39180, AT5G39190	cupin superfamily protein	AT1G02335|PDGLP2|PLASMODESMAL GERMIN-LIKE PROTEIN 2|AT1G02335.1|T6A9.3, AT1G09560|PDGLP1|PLASMODESMAL GERMIN-LIKE PROTEIN 1|AT1G09560.1|F14J9.22|F14J9_22, AT1G10460|AT1G10460.1|T10O24.6, AT1G18970|AT1G18970.1|F14D16.12|F14D16_12, AT1G18980|AT1G18980.1|F14D16.13|F14D16_13, AT3G04150|AT3G04150.1|T6K12.23|T6K12_23, AT3G04170|AT3G04170.1|T6K12.21|T6K12_21, AT3G04180|AT3G04180.1|T6K12.20|T6K12_20, AT3…
kfl_000030590	AT1G68010	HPR1; hydroxypyruvate reductase 1	AT1G68010|HPR|ATHPR1|hydroxypyruvate reductase
kfl_000040550	AT2G22720, AT4G18240, AT4G37860, AT5G65685	starch synthase	AT2G22720|T9I22.16|T9I22_16, AT4G18240|ATSS4|SSIV|ARABIDOPSIS THALIANA STARCH SYNTHASE 4|STARCH SYNTHASE 4|AT4G18240.1|T9A21.90|T9A21_90, AT4G37860|T28I19.140|T28I19_140, AT5G65685|AT5G65685.11
kfl_000050040	AT1G74070	cyclophilin-like peptidyl-prolyl cis-trans isomerase family protein	AT1G74070|F2P9.6|F2P9_6
kfl_000050610	AT2G28900	hypothetical protein	AT2G28900|OEP16|ATOEP16-L|ATOEP16-1|outer envelope protein 16|OUTER PLASTID ENVELOPE PROTEIN 16-L|outer plastid envelope protein 16-1|AT2G28900.1|F8N16.19|F8N16_19
kfl_000050660	AT2G21410, AT2G28520, AT4G39080	vacuolar proton ATPase	AT2G21410|AT2G21410.1|F3K23.17|F3K23_17, AT2G28520|AT2G28520.1|T17D12.8|T17D12_8, AT4G39080|AT4G39080.1|F19H22.180|F19H22_180
kfl_000060040	AT1G27400, AT1G67430	60S ribosomal protein L17	AT1G27400|uL22z|Ribosomal Protein uL22z|F17L21.19|F17L21_19, AT1G67430|uL22y|Ribosomal Protein uL22y|T1F15.11|T1F15_11
kfl_000060050	AT1G14310	Haloacid dehalogenase-like hydrolase (HAD) superfamily protein	AT1G14310|F14L17.7|F14L17_7
kfl_000060270	AT4G13200	hypothetical protein	AT4G13200|PG18|pastoglobular protein 18|F17N18.90|F17N18_90
kfl_000060350	AT1G36390, AT5G17710	heat shock protein GrpE	AT1G36390|CGE2|CGE-2|Chloroplast GrpE 2|F7F23.11|F7F23_11, AT5G17710|EMB1241|CGE1|embryo defective 1241|Chloroplast GrpE 1|MVA3.60|MVA3_60
kfl_000060400	AT2G40010, AT3G09200, AT3G11250	60S acidic ribosomal protein P0	AT2G40010|uL10z|Ribosomal Protein uL10z|T28M21.17|T28M21_17, AT3G09200|uL10y|RPP0B|Ribosomal Protein uL10y|F3L24.7, AT3G11250|uL10x|RPP0C|Ribosomal Protein uL10x|F11B9.17
kfl_000060470	AT4G09320	Nucleoside diphosphate kinase	AT4G09320|NDPK1|ATNDK1|NDK1|nucleoside diphosphate kinase 1|T30A10.80|T30A10_80
kfl_000060870	AT4G03200	Six-hairpin glycosidase-like domain containing protein,Thioredoxin (TRX)-like superfamily	AT4G03200|F4C21.12|F4C21_12
kfl_000070340	AT1G77290	Glutathione S-transferase family protein	AT1G77290|T14N5.14|T14N5_14
kfl_000070530	AT2G28100	Alpha-L-fucosidase	AT2G28100|ATFUC1|FUC1|alpha-L-fucosidase 1|F24D13.11|F24D13_11
kfl_000070600	AT5G26570	water dikinase	AT5G26570|OK1|ATGWD3|AT5G26570.1|F9D12.1|F9D12_1
kfl_000080120	AT1G52360, AT1G79990, AT3G15980	coatomer subunit beta	AT1G52360|b?1-COP|beta prime1-COP|F19K6.16|F19K6_16, AT1G79990|b?3-COP|F19K16.4|F19K16_4, AT3G15980|b?2-COP|beta prime2-COP|MSL1.4
kfl_000080410	AT1G35420	hypothetical protein	AT1G35420|AT1G35420.3
kfl_000080470	AT1G09590, AT1G09690, AT1G57660, AT1G57860	60S ribosomal protein L21	AT1G09590|eL21z|Ribosomal Protein eL21z|F14J9.25, AT1G09690|eL21y|Ribosomal Protein eL21y|F21M12.8|F21M12_8, AT1G57660|eL21x|Ribosomal Protein eL21x|T8L23.13|T8L23_13, AT1G57860|eL21w|Ribosomal Protein eL21w|F12K22.19
kfl_000090270	AT2G05840, AT5G35590	20S proteasome, regulatory subunit alpha protein	AT2G05840|PAA2|20S proteasome subunit PAA2|T6P5.4|T6P5_4, AT5G35590|PAA1|proteasome alpha subunit A1|K2K18.4|K2K18_4|20S PROTEASOME SUBUNIT PAA1
kfl_000090420	AT2G44350, AT3G60100	citrate synthase	AT2G44350|ATCS|CSY4|CITRATE SYNTHASE 4|F4I1.16, AT3G60100|CSY5|citrate synthase 5|T2O9.80
kfl_000090480	AT1G62780	hypothetical protein	AT1G62780|AT1G62780.1|F23N19.15|F23N19_15
kfl_000090540	AT4G13010	Zinc-binding oxidoreductase	AT4G13010|AT4G13010.1|F25G13.100|F25G13_100
kfl_000090550	AT3G02720	putative DJ-1 family protein	AT3G02720|DJ1D|DJ-1d|F16B3.36
kfl_000090730	AT1G22840, AT4G10040	Cytochrome c	AT1G22840|ATCYTC-A|CYTOCHROME C-A|AT1G22840.1|F19G10.20|F19G10_20|APOCYTOCHROME C-A, AT4G10040|AT4G10040.1|F28M11.5
kfl_000100150	AT2G19760, AT2G19770, AT4G29340, AT4G29350, AT5G56600	Profilin	AT2G19760|PFN1|PRF1|PROFILIN 1|F6F22.21|F6F22_21|PROFILIN 1, AT2G19770|PRF5|profilin 5|F6F22.20|F6F22_20, AT4G29340|PRF4|AtPRF4|profilin 4|F17A13.160|F17A13_160, AT4G29350|PFN2|PRO2|PRF2|AtPRF2|profilin 2|F17A13.170|F17A13_170|PROFILIN, AT5G56600|PFN3|PRF3|PROFILIN 3|MIK19.4|MIK19_4|PROFILIN
kfl_000100260	AT1G20225, AT1G76020	hypothetical protein	AT1G20225, AT1G76020|T4O12.23|T4O12_23
kfl_000110020	AT1G12570, AT1G14185, AT1G14190, AT1G72970, AT1G73050, AT3G56060, AT5G51930, AT5G51950	Glucose dehydrogenase/choline dehydrogenase/mandelonitrile lyase (GMC oxidoreductase family)	AT1G12570|AT1G12570.1|F5O11.31|F5O11_31, AT1G14185|AT1G14185.1, AT1G14190|AT1G14190.1|F7A19.28|F7A19_28, AT1G72970|EDA17|embryo sac development arrest 17|AT1G72970.1|F3N23.17|F3N23_17|ACE, AT1G73050|F3N23.25|F3N23_25, AT3G56060|AT3G56060.1|F18O21.20, AT5G51930|MSG15.1|MSG15_1, AT5G51950|AT5G51950.1|MSG15.3|MSG15_3
kfl_000120030	AT1G47980, AT3G62730	hypothetical protein	AT1G47980|T2J15.11|T2J15_11, AT3G62730|F26K9.160
kfl_000120050	AT3G54660	Glutathione reductase	AT3G54660|GR2|GR|EMB2360|ATGR2|MIAO|GRISEA 2|glutathione reductase||T5N23.20
kfl_000120060	AT5G17522, AT5G17530	phosphoglucosamine mutase family protein	AT5G17522, AT5G17530|K10A8.10|K10A8_10
kfl_000120080	AT3G04870	zeta-carotene desaturase	AT3G04870|PDE181|SPC1|PIGMENT DEFECTIVE EMBRYO 181|SPONTANEOUS CELL DEATH 1|AT3G04870.1|T9J14.18|PRE ZETA-CAROTENE DESATURASE PRECURSOR
kfl_000120380	AT1G12270, AT1G62740, AT4G12400	HSP70/HSP90 organizing protein HOP	AT1G12270|AT1G12270.1|F5O11.2|F5O11_2, AT1G62740|AT1G62740.1|F23N19.10|F23N19_10, AT4G12400|Hop3|Hop3|T1P17.2
kfl_000120600	AT1G65220, AT5G36230	ARM repeat superfamily protein, putative translation initiation factor	AT1G65220|T23K8.13|T23K8_13, AT5G36230|T30G6.9|T30G6_9
kfl_000120630	AT1G67090, AT5G38410, AT5G38420, AT5G38430	rbcs fusion protein with C-terminal unknown domain	AT1G67090|AT1G67090.1|F5A8.1|F5A8_1|F1O19.14, AT5G38410|AT5G38410.1|MXI10.13|MXI10_13, AT5G38420|DEG24|AT5G38420.1|MXI10.14|MXI10_14, AT5G38430|AT5G38430.1|MXI10.15|MXI10_15
kfl_000130020	AT2G37660, AT5G02240	NAD(P)-binding rossmann-fold superfamily protein	AT2G37660|AT2G37660.1|F13M22.16|F13M22_16, AT5G02240|AT5G02240.1|T1E22.5
kfl_000130090	AT1G71730	hypothetical protein	AT1G71730|AT1G71730.1|F14O23.11|F14O23_11
kfl_000130200	AT4G11980, AT4G11990, AT4G22860	Nucleoside diphosphate-sugar hydrolase of the MutT (NUDIX) family	AT4G11980|ATNUDT14|ATNUDX14|NUDX14|ARABIDOPSIS THALIANA NUDIX HYDROLASE HOMOLOG 14|nudix hydrolase homolog 14|F16J13.50|F16J13_50, AT4G11990|AT4G11990.1|F16J13.60|F16J13_60, AT4G22860|AT4G22860.1|F7H19.40|F7H19_40
kfl_000130290	AT2G01140, AT2G21330, AT4G38970	ALDO, fbaB; fructose-bisphosphate aldolase, class I	AT2G01140|PDE345|FBA3|AtFBA3|PIGMENT DEFECTIVE 345|fructose-bisphosphate aldolase 3|F10A8.2|F10A8_2, AT2G21330|FBA1|AtFBA1|fructose-bisphosphate aldolase 1|F3K23.9|F3K23_9, AT4G38970|FBA2|AtFBA2|fructose-bisphosphate aldolase 2|F19H22.70|F19H22_70
kfl_000130310	AT4G31480, AT4G31490	Coatomer beta subunit	AT4G31480|beta1-COP|beta1 Coat Protein|F3L17.50|F3L17_50, AT4G31490|beta2-COP|beta2 Coat Protein|F3L17.60|F3L17_60
kfl_000130460	AT5G24490	plastid-specific ribosomal protein PSRP-1 precursor	AT5G24490|AT5G24490.1|T31K7.7|T31K7_7
kfl_000140100	AT1G51380, AT1G54270, AT1G72730, AT3G13920, AT3G19760	eukaryotic translation initiation factor eIF-4A	AT1G51380|RH34|RNA helicase 34|F11M15.24|F11M15_24, AT1G54270|EIF4A-2|eif4a-2|F20D21.9|F20D21_9, AT1G72730|F28P22.8|F28P22_8, AT3G13920|EIF4A1|RH4|TIF4A1|eukaryotic translation initiation factor 4A1|MDC16.5, AT3G19760|EIF4A-III|RH2|eukaryotic initiation factor 4A-III|MMB12.4
kfl_000140140	AT1G65960, AT2G02000, AT2G02010, AT3G17720, AT3G17760, AT5G17330	glutamate decarboxylase	AT1G65960|GAD2|glutamate decarboxylase 2|F12P19.12|F12P19_12|GLUTAMATE DECARBOXYLASE 2, AT2G02000|GAD3|glutamate decarboxylase 3|F14H20.7|F14H20_7, AT2G02010|GAD4|glutamate decarboxylase 4|F14H20.8|F14H20_8, AT3G17720|MIG5.1, AT3G17760|GAD5|glutamate decarboxylase 5|MIG5.6, AT5G17330|GAD|GAD1|AtGAD1|glutamate decarboxylase|GLUTAMATE DECARBOXYLASE 1|MKP11.30|MKP11_30|GLUTAMATE DECARBOXYLASE
kfl_000140230	AT3G26060	peroxiredoxin	AT3G26060|ATPRX Q|PRXQ|peroxiredoxin Q|MPE11.21
kfl_000140480	AT3G01480	hypothetical protein	AT3G01480|CYP38|ATCYP38|cyclophilin 38|ARABIDOPSIS CYCLOPHILIN 38|F4P13.3|F4P13_3
kfl_000150100	AT4G33030	UDP-sulfoquinovose synthase, SQD1	AT4G33030|SQD1|sulfoquinovosyldiacylglycerol 1|F4I10.6|UDP-sulfoquinovose synthase
kfl_000150160	AT2G38660, AT3G12290, AT4G00600, AT4G00620	Methylenetetrahydrofolate dehydrogenase, methylenetetrahydrofolate cyclohydrolase	AT2G38660|T6A23.14|T6A23_14, AT3G12290|MTHFD1|methylenetetrahydrofolate dehydrogenase/methenyltetrahydrofolate cyclohydrolase|F28J15.8, AT4G00600|F6N23.28|F6N23_28, AT4G00620|EMB3127|EMBRYO DEFECTIVE 3127|F6N23.26|F6N23_26
kfl_000150410	AT5G36880	AMP-dependent synthetase and ligase family protein	AT5G36880|ACS|acetyl-CoA synthetase|F5H8.15|F5H8_15
kfl_000160050	AT3G27300, AT5G40760	glucose-6-phosphate dehydrogenase	AT3G27300|G6PD5|glucose-6-phosphate dehydrogenase 5|K17E12.12, AT5G40760|G6PD6|glucose-6-phosphate dehydrogenase 6|K1B16.1|K1B16_1
kfl_000160060	AT2G16600, AT2G21130, AT2G29960, AT2G38730, AT3G22920, AT3G55920, AT3G56070, AT3G62030, AT3G63400, AT4G32420, AT4G34870, AT4G38740, AT5G13120, AT5G58710	cyclophilin-like peptidyl-prolyl cis-trans isomerase family protein	AT2G16600|ROC3|CYP19|AtCYP19-1|rotamase CYP 3|cyclophilin 19|T24I21.1|T24I21_1|CYCLOPHILIN, AT2G21130|F26H11.11|F26H11_11, AT2G29960|CYP5|ATCYP5|CYP19-4|cyclophilin 5|ARABIDOPSIS THALIANA CYCLOPHILIN 5|CYCLOPHILIN 19-4|F23F1.12|F23F1_12, AT2G38730|T6A23.7|T6A23_7, AT3G22920|F5N5.9, AT3G55920|CYP21-2|Cyclophylin 12-2|F27K19.100, AT3G56070|ROC2|rotamase cyclophilin 2|F18O21.30|rotamase CyP 2|rotama…
kfl_000160540	AT1G23190, AT1G70730, AT5G51820	Phosphoglucomutase	AT1G23190|PGM3|phosphoglucomutase 3|T26J12.5|T26J12_5, AT1G70730|PGM2|phosphoglucomutase 2|F5A18.9|F5A18_9, AT5G51820|PGM|ATPGMP|PGM1|STF1|phosphoglucomutase|ARABIDOPSIS THALIANA PHOSPHOGLUCOMUTASE|STARCH-FREE 1|MIO24.4|MIO24_4|PHOSPHOGLUCOMUTASE
kfl_000170230	AT1G04980, AT2G32920	PDIA6, TXNDC7; protein disulfide-isomerase A6	AT1G04980|ATPDIL2-2|ATPDI10|PDI10|PDIL2-2|PDI-like 2-2|ARABIDOPSIS THALIANA PROTEIN DISULFIDE ISOMERASE 10|PROTEIN DISULFIDE ISOMERASE|F13M7.3|F13M7_3, AT2G32920|ATPDIL2-3|PDI9|ATPDI9|PDIL2-3|PDI-like 2-3|PROTEIN DISULFIDE ISOMERASE 9|ARABIDOPSIS THALIANA PROTEIN DISULFIDE ISOMERASE 9|T21L14.14|T21L14_14
kfl_000170380	AT1G52340, AT3G26760, AT3G26770, AT4G03140	short-chain dehydrogenase_reductase SDR	AT1G52340|ABA2|SIS4|GIN1|SDR1|ISI4|SRE1|ATABA2|ATSDR1|ABA DEFICIENT 2|SUGAR-INSENSITIVE 4|GLUCOSE INSENSITIVE 1|SHORT-CHAIN DEHYDROGENASE REDUCTASE 1|IMPAIRED SUCROSE INDUCTION 4|SALT RESISTANT 1|ARABIDOPSIS THALIANA ABA DEFICIENT 2|SHORT-CHAIN DEHYDROGENASE/REDUCTASE 1|F19K6.3|F19K6_3, AT3G26760|MDJ14.5, AT3G26770|MDJ14.1, AT4G03140|F4C21.6|F4C21_6
kfl_000180230	AT3G48540, AT4G09650	ATP synthase	AT3G48540|DCD|DEOXYCYTIDINE MONOPHOSPHATE DEAMINASE|T8P19.50, AT4G09650|PDE332|PIGMENT DEFECTIVE 332|AT4G09650.1|T25P22.90|T25P22_90
kfl_000180380	AT5G20080	NADH-cytochrome b-5 reductase	AT5G20080|F28I16.230|F28I16_230
kfl_000180410	AT3G60810	putative Protein of unknown function DUF1499	AT3G60810|T4C21.220
kfl_000180510	AT1G31230, AT4G19710	bifunctional protein, aspartate kinase and homoserine dehydrogenase	AT1G31230|AK-HSDH I|AK-HSDH|aspartate kinase-homoserine dehydrogenase i|ASPARTATE KINASE-HOMOSERINE DEHYDROGENASE|F28K20.19|F28K20_19, AT4G19710|AK-HSDH II|AK-HSDH|aspartate kinase-homoserine dehydrogenase ii|ASPARTATE KINASE-HOMOSERINE DEHYDROGENASE|T16H5.70|T16H5_70
kfl_000190260	AT5G13420	transaldolase	AT5G13420|TRA2|GSM2|transaldolase 2|Glc-hypersensitive mutant 2|T22N19.70|T22N19_70
kfl_000190330	AT4G01900	PII protein	AT4G01900|PII|GLB1|GLNB1 homolog|T7B11.16|T7B11_16|PII PROTEIN
kfl_000190360	AT2G36250, AT3G52750	Plastid division protein ftsZ	AT2G36250|FTSZ2-1|ATFTSZ2-1|F2H17.14|F2H17_14|FTSZ, AT3G52750|FTSZ2-2|F3C22.150
kfl_000190450	AT1G36240, AT1G77940, AT3G18740	60S ribosomal protein L30	AT1G36240|RPL30A|eL30z|Ribosomal Protein eL30z|F15C21.6|F15C21_6, AT1G77940|RPL30B|eL30y|Ribosomal Protein eL30y|F28K19.15|F28K19_15, AT3G18740|RPL30C|eL30x|Ribosomal Protein eL30x|MVE11.11
kfl_000190470	AT4G11380, AT4G23460	adapitin protein	AT4G11380|AT4G11380.1|F8L21.170|F8L21_170, AT4G23460|AT4G23460.1|F16G20.160|F16G20_160
kfl_000200260	AT1G09180, AT1G56330, AT3G62560, AT4G02080	secretion-associated RAS super family	AT1G09180|ATSAR1|ATSARA1A|SARA1A|SAR1A|SECRETION-ASSOCIATED RAS 1|secretion-associated RAS super family 1|T12M4.12|T12M4_12, AT1G56330|SAR1|ATSAR1|ATSARA1B|ATSAR1B|SAR1B|SECRETION-ASSOCIATED RAS 1|ARABIDOPSIS THALIANA SECRETION-ASSOCIATED RAS 1B|secretion-associated RAS 1B|F14G9.6|F14G9_6|SARL, AT3G62560|Sar1d|T12C14.260, AT4G02080|ASAR1|ATSARA1C|ATSAR2|SAR2|SAR1C|secretion-associated RAS super f…
kfl_000200530	AT2G42680, AT3G24500, AT3G58680	hypothetical protein	AT2G42680|MBF1A|ATMBF1A|multiprotein bridging factor 1A|ARABIDOPSIS THALIANA MULTIPROTEIN BRIDGING FACTOR 1A|F14N22.5|F14N22_5, AT3G24500|MBF1C|ATMBF1C|multiprotein bridging factor 1C|MOB24.13, AT3G58680|MBF1B|ATMBF1B|multiprotein bridging factor 1B|T20N10.30|T20N10_30
kfl_000200640	AT5G36210	Prolyl Oligopeptidase,peptidase S9	AT5G36210|AT5G36210.1|MAB16.20
kfl_000210080	AT4G37000	hypothetical protein	AT4G37000|ACD2|ATRCCR|ACCELERATED CELL DEATH 2|ARABIDOPSIS THALIANA RED CHLOROPHYLL CATABOLITE REDUCTASE|AP22.36|AP22_36|RED CHLOROPHYLL CATABOLITE REDUCTASE|RCCR
kfl_000210090	AT1G21380, AT1G76970	VHS and GAT domain containing protein	AT1G21380|TOL3|TOM1-LIKE 3|F24J8.3|F24J8_3, AT1G76970|AT1G76970.4
kfl_000210500	AT2G28755, AT2G28760, AT2G47650, AT3G46440, AT3G53520, AT3G62830, AT5G59290	dTDP-glucose 4-6-dehydratase/UDP-glucuronic acid decarboxylase	AT2G28755|AT2G28755.1|F8N16.4|F8N16_4, AT2G28760|UXS6|UDP-XYL synthase 6|F8N16.5|F8N16_5, AT2G47650|UXS4|UDP-xylose synthase 4|T30B22.31|T30B22_31, AT3G46440|UXS5|UDP-XYL synthase 5|F18L15.160, AT3G53520|UXS1|ATUXS1|UDP-glucuronic acid decarboxylase 1|F4P12.220, AT3G62830|UXS2|ATUXS2|AUD1|UDP-GLUCURONIC ACID DECARBOXYLASE 2|F26K9.260, AT5G59290|UXS3|ATUXS3|UDP-glucuronic acid decarboxylase 3|MNC1…
kfl_000220220	AT1G17890, AT1G73250	GDP-L-fucose synthase	AT1G17890|AT1G17890.1|F2H15.12|F2H15_12, AT1G73250|ATFX|ACTIVATING TRANSCRIPTION FACTOR 5|AT1G73250.1|GDP-4-KETO-6-DEOXY-D-MANNOSE-3,5-EPIMERASE-4-REDUCTASE|T18K17.8|T18K17_8
kfl_000220290	AT2G42130, AT3G58010	hypothetical protein	AT2G42130|T24P15.4|T24P15_4, AT3G58010|PGL34|plastoglobulin 34kD|T10K17.220
kfl_000230070	AT3G47470	light harvesting chlorophyll a b-binding protein, lhca4	AT3G47470|LHCA4|CAB4|light-harvesting chlorophyll-protein complex I subunit A4|F1P2.20|lhci-730
kfl_000230090	AT1G17260, AT1G80660, AT2G07560, AT2G18960, AT2G24520, AT3G42640, AT3G47950, AT3G60330, AT4G30190, AT5G57350, AT5G62670	plasma membrane h+ ATPase	AT1G17260|AHA10|TT13|autoinhibited H(+)-ATPase isoform 10|TRANSPARENT TESTA 13|F20D23.4|F20D23_4, AT1G80660|AHA9|HA9|H(+)-ATPase 9|F23A5.1|F23A5_1, AT2G07560|AHA6|HA6|H(+)-ATPase 6|F9A16.7|F9A16_7, AT2G18960|AHA1|PMA|OST2|HA1|H(+)-ATPase 1|PLASMA MEMBRANE PROTON ATPASE|OPEN STOMATA 2|F19F24.16|F19F24_16|PLASMA MEMBRANE PROTON ATPASE, AT2G24520|AHA5|HA5|H(+)-ATPase 5|F25P17.18|F25P17_18, AT3G42640…
kfl_000230130	AT3G22840, AT4G14690	early light-induced protein, ELIP3, Lil1.3	AT3G22840|ELIP1|ELIP|EARLY LIGHT-INDUCABLE PROTEIN|MWI23.21, AT4G14690|ELIP2|EARLY LIGHT-INDUCIBLE PROTEIN 2|DL3385W|FCAALL.232
kfl_000230140	AT1G58300, AT1G69720, AT2G26670	Heme oxygenase	AT1G58300|HO4|heme oxygenase 4|F19C14.8|F19C14_8, AT1G69720|HO3|heme oxygenase 3|T6C23.8|T6C23_8, AT2G26670|HY1|ATHO1|HO1|TED4|GUN2|HY6|HEME OXYGENASE 1|ARABIDOPSIS THALIANA HEME OXYGENASE 1|REVERSAL OF THE DET PHENOTYPE 4|GENOMES UNCOUPLED 2|HEME OXYGENASE 6|F18A8.4|F18A8_4|HEME OXYGENASE|PLASTID HEME OXYGENASE
kfl_000230270	AT3G09810, AT5G03290	isocitrate dehydrogenase	AT3G09810|IDH-VI|isocitrate dehydrogenase VI|F8A24.14|F8A24_14|AT3G09805, AT5G03290|IDH-V|isocitrate dehydrogenase V|F12E4.20|F12E4_20
kfl_000230460	AT1G06760, AT2G18050, AT2G30620, AT5G08780	Histone H1	AT1G06760|H1.1|HON1|Histone 1.1||F4H5.15|F4H5_15, AT2G18050|HIS1-3|HON3|histone H1-3||T27K22.8|T27K22_8, AT2G30620|H1.2|HON2|Histone 1.2||T6B20.3|T6B20_3, AT5G08780
kfl_000230480	AT1G06760, AT2G18050, AT2G30620, AT5G08780	putative histone H1	AT1G06760|H1.1|HON1|Histone 1.1||F4H5.15|F4H5_15, AT2G18050|HIS1-3|HON3|histone H1-3||T27K22.8|T27K22_8, AT2G30620|H1.2|HON2|Histone 1.2||T6B20.3|T6B20_3, AT5G08780
kfl_000240090	AT3G10670	iron-sulfur cluster assembly protein, SufC	AT3G10670|ATNAP7|ABCI6|non-intrinsic ABC protein 7|ATP-binding cassette I6|AT3G10670.1|F13M14.4
kfl_000240290	AT1G67360, AT2G47780, AT3G05500	Rubber elongation factor protein (REF)	AT1G67360|LDAP1|SRP1|LD-associated protein 1|small rubber particle protein|F1N21.18, AT2G47780|LDAP2|SRP2|LD-associated protein 2|small rubber particle protein2|F17A22.17, AT3G05500|SRP3|small rubber particle protein3|AT3G05500.1|F22F7.5|F22F7_5
kfl_000250120	AT1G19550, AT1G19570, AT1G75270, AT5G16710	dehydroascorbate reductase	AT1G19550|AT1G19550.1|F18O14.31|F18O14_31, AT1G19570|ATDHAR1|DHAR5|DEHYDROASCORBATE REDUCTASE 5|AT1G19570.1|F14P1.9|F14P1_9, AT1G75270|DHAR2|dehydroascorbate reductase 2|F22H5.1|F22H5_1, AT5G16710|AT5G16710.1|F5E19.50|F5E19_50
kfl_000250220	AT1G33120, AT1G33140, AT4G10450	60S ribosomal protein L9	AT1G33120|AT1G33120.1|T9L6.2|T9L6_2, AT1G33140|PGY2|uL6y|PIGGYBACK2|Ribosomal Protein uL6y|T9L6.5, AT4G10450|uL6x|Ribosomal Protein uL6x|F7L13.30|F7L13_30
kfl_000250230	AT3G16950, AT4G16155	Dihydrolipoamide dehydrogenase	AT3G16950|LPD1|ptlpd1|lipoamide dehydrogenase 1|K14A17.6|LIPOAMIDE DEHYDROGENASE, AT4G16155
kfl_000250340	AT5G08740	NADH-dehydrogenase (ubiquinone)	AT5G08740|AT5G08740.1
kfl_000250440	AT1G18080, AT1G48630, AT3G18130	WD repeat-containing protein	AT1G18080|ATARCA|RACK1A_AT|RACK1A|SAC53|AtRACK1|RACK1z|RECEPTOR FOR ACTIVATED C KINASE 1 A|Suppressor of Acaulis 53|Ribosomal Protein RACK1z|T10F20.9|WD-40 REPEAT PROTEIN ATARCA, AT1G48630|RACK1B_AT|RACK1B|RACK1y|receptor for activated C kinase 1B|Ribosomal Protein RACK1y|F11I4.18|F11I4_18, AT3G18130|RACK1C_AT|RACK1C|RACK1x|receptor for activated C kinase 1C|Ribosomal Protein RACK1x|MRC8.11
kfl_000260040	AT5G30510	chloroplast ribosomal protein S1 precursor	AT5G30510|RPS1|ARRPS1|PRPS1|bS1c|ribosomal protein S1|plastid ribosomal protein S1|Ribosomal Protein bS1c
kfl_000260530	AT1G13020, AT3G26400	eukaryotic translation initiation factor 4B	AT1G13020|EIF4B2|eukaryotic initiation factor 4B2|F3F19.4|F3F19_4, AT3G26400|EIF4B1|eukaryotic translation initiation factor 4B1|F20C19.16
kfl_000260550	AT1G63460, AT2G25080, AT2G31570, AT2G43350, AT2G48150, AT3G63080, AT4G11600, AT4G31870	glutathione peroxidase	AT1G63460|GPX8|ATGPX8|GPXL8|glutathione peroxidase 8|F2K11.16|F2K11_16, AT2G25080|ATGPX1|GPX1|GPXL1|GLUTATHIONE PEROXIDASE 1|F13D4.40|F13D4_40, AT2G31570|ATGPX2|GPX2|GPXL2|glutathione peroxidase 2|T9H9.9|T9H9_9|GLUTATHIONE PEROXIDASE, AT2G43350|ATGPX3|GPX3|GPXL3|glutathione peroxidase 3|T1O24.9, AT2G48150|ATGPX4|GPX4|GPXL4|glutathione peroxidase 4|F11L15.5, AT3G63080|ATGPX5|MEE42|GPX5|GPXL5|gluta…
kfl_000270050	AT1G43670	FBP, fbp; fructose-1,6-bisphosphatase I	AT1G43670|FINS1|AtcFBP|FBP|cyfbp|FRUCTOSE INSENSITIVE 1|Arabidopsis thaliana cytosolic fructose-1,6-bisphosphatase|fructose-1,6-bisphosphatase|F2J6.2|F2J6_2
kfl_000270160	AT1G24360	Ketoacyl-ACP Reductase	AT1G24360|AT1G24360.1|F21J9.2|F21J9.34|F21J9_34
kfl_000270240	AT1G20620, AT1G20630, AT4G35090	Catalase	AT1G20620|CAT3|SEN2|ATCAT3|ROG1|catalase 3|SENESCENCE 2|REPRESSOR OF GSNOR1|F5M15.5|F5M15_5, AT1G20630|CAT1|catalase 1|F5M15.31|F5M15_31|CATALASE 1, AT4G35090|CAT2|catalase 2|T12J5.2|CATALASE
kfl_000270500	AT1G52340, AT3G26760, AT3G26770, AT4G03140	NAD(P)-binding Rossmann-fold superfamily protein	AT1G52340|ABA2|SIS4|GIN1|SDR1|ISI4|SRE1|ATABA2|ATSDR1|ABA DEFICIENT 2|SUGAR-INSENSITIVE 4|GLUCOSE INSENSITIVE 1|SHORT-CHAIN DEHYDROGENASE REDUCTASE 1|IMPAIRED SUCROSE INDUCTION 4|SALT RESISTANT 1|ARABIDOPSIS THALIANA ABA DEFICIENT 2|SHORT-CHAIN DEHYDROGENASE/REDUCTASE 1|F19K6.3|F19K6_3, AT3G26760|MDJ14.5, AT3G26770|MDJ14.1, AT4G03140|F4C21.6|F4C21_6
kfl_000270520	AT3G57560	N-acetyl-l-glutamate kinase	AT3G57560|NAGK|N-acetyl-l-glutamate kinase|T8H10.160
kfl_000280030	AT1G17420, AT1G55020, AT1G67560, AT1G72520, AT3G22400, AT3G45140	lipoxygenase	AT1G17420|ATLOX3|Arabidopsis thaliana lipoxygenase 3|AT1G17420.1|F28G4.10, AT1G55020|ATLOX1|ARABIDOPSIS LIPOXYGENASE 1|AT1G55020.1|LIPOXYGENASE, AT1G67560|ATLOX6|Arabidopsis thaliana lipoxygenase 6|AT1G67560.1|F12B7.11|F12B7_11, AT1G72520|ATLOX4|Arabidopsis thaliana lipoxygenase 4|AT1G72520.1|T10D10.1|T10D10_1, AT3G22400|ATLOX5|Arabidopsis thaliana lipoxygenase 5|AT3G22400.1|MCB17.13, AT3G45140|A…
kfl_000280160	AT4G31300	putative 20S proteasome regulatory subunit beta type	AT4G31300|PBA1|F8F16.120|F8F16_120|20S PROTEASOME SUBUNIT PBA1
kfl_000280480	AT2G26340	hypothetical protein	AT2G26340|T1D16.2|T1D16_2
kfl_000290150	AT4G34120, AT4G36910	hypothetical protein	AT4G34120|CDCP1|CBSX2|CYSTATHIONE [BETA]-SYNTHASE DOMAIN-CONTAINING PROTEIN 1|CBS domain containing protein 2|AT4G34120.1|F28A23.120|F28A23_120, AT4G36910|LEJ2|CDCP2|CBSX1|LOSS OF THE TIMING OF ET AND JA BIOSYNTHESIS 2|CYSTATHIONE [BETA]-SYNTHASE DOMAIN-CONTAINING PROTEIN 2|CBS domain containing protein 1|AP22.61|AP22_61
kfl_000290170	AT3G02230, AT3G08900, AT5G15650, AT5G50750	alpha-1,4-glucan-protein synthase	AT3G02230|ATRGP1|ARABIDOPSIS THALIANA REVERSIBLY GLYCOSYLATED POLYPEPTIDE 1|AT3G02230.1|F14P3.12|F14P3_12, AT3G08900|RGP|AT3G08900.1|T16O11.16, AT5G15650|MUR5|ATRGP2|MURUS 5|REVERSIBLY GLYCOSYLATED POLYPEPTIDE 2|AT5G15650.1|F14F8.30|F14F8_30, AT5G50750|AT5G50750.1|MFB16.25|MFB16_25
kfl_000290200	AT3G23800, AT4G14030, AT4G14040	selenium-binding protein	AT3G23800|AT3G23800.1|MYM9.16, AT4G14030|AtSBP1|AT4G14030.1|DL3055C|FCAALL.79, AT4G14040|EDA38|SBP2|EMBRYO SAC DEVELOPMENT ARREST 38|selenium-binding protein 2|DL3061C|FCAALL.29
kfl_000290280	AT1G71420, AT3G49320, AT5G41960, AT5G41970	hypothetical protein	AT1G71420|F3I17.26|F3I17_26, AT3G49320|F2K15.180, AT5G41960|MJC20.6|MJC20_6, AT5G41970|MJC20.7|MJC20_7
kfl_000290420	AT2G42210, AT2G42220	hypothetical protein	AT2G42210|ATOEP16-3|AtB14.7|AT2G42210.1|T24P15.12|T24P15_12, AT2G42220|T24P15.13|T24P15_13
kfl_000300060	AT1G50380	Prolyl oligopeptidase family protein,Peptidase S9	AT1G50380|F14I3.4|F14I3_4
kfl_000300090	AT1G08065, AT1G08080, AT2G28210, AT3G52720, AT4G20990, AT4G21000, AT5G04180, AT5G56330	carbonic anhydrase	AT1G08065|ATACA5|ACA5|ALPHA CARBONIC ANHYDRASE 5|T6D22.30|T6D22_30, AT1G08080|ATACA7|A. THALIANA ALPHA CARBONIC ANHYDRASE 7|AT1G08080.1|T6D22.16|T6D22_16, AT2G28210|ATACA2|ACA2|alpha carbonic anhydrase 2|T3B23.12|T3B23_12, AT3G52720|CAH1|ATACA1|ACA1|CARBONIC ANHYDRASE 1|A. THALIANA ALPHA CARBONIC ANHYDRASE 1|alpha carbonic anhydrase 1|F3C22.120, AT4G20990|ATACA4|A. THALIANA ALPHA CARBONIC ANHYDRA…
kfl_000300180	AT1G79750, AT2G19900, AT5G11670, AT5G25880	E1.1.1.40, maeB; malate dehydrogenase (oxaloacetate-decarboxylating)(NADP+)	AT1G79750|ATNADP-ME4|NADP-ME4|Arabidopsis thaliana NADP-malic enzyme 4|NADP-malic enzyme 4|F19K16.27|F19K16_27, AT2G19900|ATNADP-ME1|NADP-ME1|Arabidopsis thaliana NADP-malic enzyme 1|NADP-malic enzyme 1|F6F22.7|F6F22_7, AT5G11670|ATNADP-ME2|NADP-ME2|Arabidopsis thaliana NADP-malic enzyme 2|NADP-malic enzyme 2|T22P22.60|T22P22_60, AT5G25880|ATNADP-ME3|NADP-ME3|Arabidopsis thaliana NADP-malic enzym…
kfl_000300280	AT5G27380	glutathione synthetase	AT5G27380|GSH2|GSHB|AtGSH2|glutathione synthetase 2|F21A20.90|F21A20_90|GLUTATHIONE SYNTHETASE
kfl_000300440	AT5G07020	hypothetical protein	AT5G07020|AT5G07020.1|MOJ9.19|MOJ9_19
kfl_000310150	AT3G09820, AT5G03300	adenosine kinase	AT3G09820|ADK1|ATADK1|adenosine kinase 1|F8A24.13|adenosine kinase 1, AT5G03300|ADK2|adenosine kinase 2|F12E4.30|F12E4_30|ADENOSINE KINASE 2
kfl_000310250	AT4G11010, AT4G23895, AT4G23900	Nucleoside diphosphate kinase	AT4G11010|NDPK3|nucleoside diphosphate kinase 3|T22B4.4, AT4G23895, AT4G23900|T32A16.70|T32A16_70
kfl_000310420	AT4G01150, AT4G38100	psaP-like, photosystem I subunit	AT4G01150|AT4G01150.1|F2N1.18|F2N1_18, AT4G38100|CURT1D|CURVATURE THYLAKOID 1D|F20D10.220|F20D10_220
kfl_000320090	AT1G23290, AT1G70600	60S ribosomal protein L27A	AT1G23290|RPL27A|RPL27AB|uL15y|RIBOSOMAL PROTEIN L27A|Ribosomal Protein uL15y|F26F24.13|F26F24_13|60S RIBOSOMAL PROTEIN L27A, AT1G70600|uL15x|Ribosomal Protein uL15x|F24J13.17|F24J13_17
kfl_000320120	AT3G18890	NAD(P)-binding Rossmann-fold superfamily protein	AT3G18890|Tic62|AtTic62|translocon at the inner envelope membrane of chloroplasts 62|MCB22.6
kfl_000320150	AT3G63190	chloroplast ribosome releasing factor RRF	AT3G63190|RRF|HFP108|cpRRF|AtcpRRF|ribosome recycling factor, chloroplast precursor|HIGH CHLOROPHYLL FLUORESCENCE AND PALE GREEN MUTANT 108|chloroplast ribosome recycling factor|Arabidopsis thaliana chloroplast ribosome recycling factor|F16M2.40
kfl_000320350	AT4G05420, AT4G21100	DDB1; DNA damage-binding protein 1	AT4G05420|DDB1A|damaged DNA binding protein 1A|C6L9.100|C6L9_100, AT4G21100|DDB1B|damaged DNA binding protein 1B|F7J7.40|F7J7_40
kfl_000320370	AT5G58330	E1.1.1.82; malate dehydrogenase (NADP+)	AT5G58330|AT5G58330.3
kfl_000320380	AT1G51760, AT1G51780, AT3G02875, AT5G54140, AT5G56650, AT5G56660	peptidase M20/M25/M40 family protein	AT1G51760|JR3|JASMONIC ACID RESPONSIVE 3|AT1G51760.1|F19C24.4|F19C24_4|IAA-ALA HYDROLASE, AT1G51780|AT1G51780.1|F19C24.29|F19C24_29, AT3G02875|AT3G02875.1|F13E7.18|F13E7_18|IAA-AMINO ACID HYDROLASE, AT5G54140|AT5G54140.1|MJP23.12|MJP23_12, AT5G56650|AT5G56650.1|MIK19.10|MIK19_10, AT5G56660|AT5G56660.1|MIK19.11|MIK19_11
kfl_000330130	AT1G14610, AT1G27160, AT5G16715	valyl-tRNA synthetase	AT1G14610|TWN2|VALRS|TWIN 2|VALYL TRNA SYNTHETASE|T5E21.11|T5E21_11, AT1G27160|T7N9.22|T7N9_22, AT5G16715|EMB2247|embryo defective 2247
kfl_000330270	AT4G37000	red chlorophyll catabolite reductase,(RCCR)	AT4G37000|ACD2|ATRCCR|ACCELERATED CELL DEATH 2|ARABIDOPSIS THALIANA RED CHLOROPHYLL CATABOLITE REDUCTASE|AP22.36|AP22_36|RED CHLOROPHYLL CATABOLITE REDUCTASE|RCCR
kfl_000330290	AT2G38040	acetyl-coenzyme A carboxylase carboxyl transferase subunit alpha	AT2G38040|CAC3|acetyl Co-enzyme a carboxylase carboxyltransferase alpha subunit|T8P21.5|T8P21_5|CARBOXYLTRANSFERASE ALPHA SUBUNIT
kfl_000340060	AT1G60740, AT1G65970, AT1G65980, AT3G52960	Peroxiredoxin	AT1G60740|PRXIID|PEROXIREDOXIN IID|F8A5.25|F8A5_25, AT1G65970|TPX2|PRXIIC|thioredoxin-dependent peroxidase 2|PEROXIREDOXIN IIC|F12P19.13|F12P19_13|PEROXIREDOXIN TPX2, AT1G65980|TPX1|thioredoxin-dependent peroxidase 1|F12P19.14|F12P19_14|PEROXIREDOXIN TPX1, AT3G52960|PrxIIE|peroxiredoxin-II-E|F8J2.130
kfl_000340140	AT1G53310, AT2G42600, AT3G14940, AT3G42628	phosphoenolpyruvate carboxylase	AT1G53310|ATPPC1|PEPC1|ATPEPC1|phosphoenolpyruvate carboxylase 1|PEP(PHOSPHOENOLPYRUVATE) CARBOXYLASE 1|AT1G53310.1|F12M16.21|F12M16_21, AT2G42600|ATPPC2|phosphoenolpyruvate carboxylase 2|AT2G42600.1|F14N22.13|F14N22_13, AT3G14940|ATPPC3|phosphoenolpyruvate carboxylase 3|AT3G14940.1|K15M2.8, AT3G42628
kfl_000340200	AT1G62800, AT2G30970, AT4G31990, AT5G11520, AT5G19550	ASP5; aspartate aminotransferase, chloroplastic	AT1G62800|ASP4|aspartate aminotransferase 4|F23N19.17|F23N19_17|ASPARTATE AMINOTRANSFERASE 4, AT2G30970|ASP1|aspartate aminotransferase 1|F7F1.18|F7F1_18|ASPARTATE AMINOTRANSFERASE 1, AT4G31990|ASP5|AAT3|ATAAT1|aspartate aminotransferase 5|ASPARTATE AMINOTRANSFERASE DEFICIENT 3|F11C18.15|ASPARTATE AMINOTRANSFERASE, AT5G11520|ASP3|YLS4|aspartate aminotransferase 3|YELLOW-LEAF-SPECIFIC GENE 4|F15N1…
kfl_000350260	AT3G02080, AT5G15520, AT5G61170	40S ribosomal protein S19	AT3G02080|eS19z|RPS19A|Ribosomal Protein eS19z|F1C9.13|F1C9_13, AT5G15520|eS19y|Ribosomal Protein eS19y|T20K14.130|T20K14_130, AT5G61170|eS19x|RPS19C|Ribosomal Protein eS19x|MAF19.23|MAF19_23
kfl_000360060	AT4G38810	hypothetical protein	AT4G38810|SCS-B|AT4G38810.1|T9A14.90|T9A14_90
kfl_000360150	AT2G37970	hypothetical protein	AT2G37970|HBP2|AtHBP2|SOUL2|cHBP2|haem-binding protein 2|cytosolic heme (tetrapyrrole) binding protein 2|AT2G37970.1|T8P21.12|T8P21_12
kfl_000360310	AT5G64040	psaN, photosystem I subunit	AT5G64040|AT5G64040.1|MHJ24.2|MHJ24_2|PSI-N
kfl_000370050	AT1G49520, AT3G19080	hypothetical protein	AT1G49520|F13F21.4|F13F21_4, AT3G19080|K13E13.21
kfl_000370060	AT3G58140	Phenylalanyl-tRNA synthetase	AT3G58140|F9D24.50
kfl_000370080	AT3G52200	dihydrolipoamide S-acetyltransferase	AT3G52200|LTA3|mtE2-1|mitochondrial pyruvate dehydrogenase subunit 2-1|T25B15.141|DIHYDROLIPOAMIDE S-ACETYLTRANSFERASE
kfl_000370150	AT1G02140	mago nashi family protein	AT1G02140|MEE63|HAP1|MATERNAL EFFECT EMBRYO ARREST 63|HAPLESS 1|AT1G02140.1|T7I23.7|T7I23_7
kfl_000370210	AT5G52640, AT5G56000, AT5G56010, AT5G56030	heat shock protein	AT5G52640|HSP81-1|ATHS83|HSP81.1|HSP83|ATHSP90.1|AtHsp90-1|HSP90.1|HEAT SHOCK PROTEIN 81-1|HEAT SHOCK PROTEIN 83|heat shock protein 90.1|HEAT SHOCK PROTEIN 90-1|F6N7.13|F6N7_13, AT5G56000|Hsp81.4|AtHsp90.4|HEAT SHOCK PROTEIN 81.4|HEAT SHOCK PROTEIN 90.4|MDA7.4|MDA7_4, AT5G56010|HSP81-3|Hsp81.3|AtHsp90-3|AtHsp90.3|heat shock protein 81-3|HEAT SHOCK PROTEIN 81.3|HEAT SHOCK PROTEIN 90-3|HEAT SHOCK P…
kfl_000370400	AT2G19520, AT4G29730	nucleosome assembly factor	AT2G19520|FVE|ACG1|MSI4|NFC4|NFC04|ATMSI4|MULTICOPY SUPPRESSOR OF IRA1 4|F3P11.12|F3P11_12|NUCLEOSOME/CHROMATIN ASSEMBLY FACTOR GROUP C|WD-40 REPEAT PROTEIN MSI4, AT4G29730|NFC5|MSI5|nucleosome/chromatin assembly factor group C5|T16L4.240|T16L4_240
kfl_000380080	AT2G04390, AT2G05220, AT3G10610, AT5G04800	40S ribosomal protein S17	AT2G04390|eS17z|Ribosomal Protein eS17z|AT2G04390.1|T1O3.20|T1O3_20, AT2G05220|AT2G05220.1|F5G3.12|F5G3_12, AT3G10610|AT3G10610.1|F13M14.10, AT5G04800|eS17w|Ribosomal Protein eS17w|MUK11.13
kfl_000380090	AT1G55880	Cysteine synthase family	AT1G55880|F14J16.13|F14J16_13
kfl_000380130	AT5G10920	argininosuccinate lyase	AT5G10920|T30N20.190|T30N20_190
kfl_000380240	AT5G15200, AT5G39850	40S Ribosomal protein S9 family protein	AT5G15200|uS4z|Ribosomal Protein uS4z|F8M21.90|F8M21_90, AT5G39850|uS4y|Ribosomal Protein uS4y|MYH19.10|MYH19_10
kfl_000380290	AT1G74260	phosphoribosylformylglycinamidine synthase	AT1G74260|PUR4|purine biosynthesis 4|F1O17.7|F1O17_7
kfl_000380330	AT1G56190, AT1G79550, AT3G12780	phosphoglycerate kinase	AT1G56190|cPGK2|PGK2|PGKp2|F14G9.19|F14G9_19, AT1G79550|PGK|PGK3|PGKc|phosphoglycerate kinase|phosphoglycerate kinase 3|T8K14.3|T8K14_3|PHOSPHOGLYCERATE KINASE, AT3G12780|PGK1|PGKp1|phosphoglycerate kinase 1|MBK21.15
kfl_000390250	AT2G35035, AT2G35040	AICAR transformylase/IMP cyclohydrolase/methylglyoxal synthase	AT2G35035|AT2G35035.1, AT2G35040|F19I3.27|F19I3_27
kfl_000390330	AT1G09780, AT3G08590	2,3-bisphosphoglycerate-independent phosphoglyverate mutase	AT1G09780|AT1G09780.1|F21M12.16|F21M12_16, AT3G08590|AT3G08590.1|F17O14.6
kfl_000390350	AT1G47250, AT5G42790	20S proteasome, regulatory subunit alpha protein	AT1G47250|PAF2|20S proteasome alpha subunit F2|F8G22.3|F8G22_3|20S PROTEASOME SUBUNIT PAF2, AT5G42790|PAF1|ATPSM30|ARS5|proteasome alpha subunit F1|ARSENIC TOLERANCE 5|MJB21.17|MJB21_17|20S PROTEASOME SUBUNIT PAF1
kfl_000390420	AT3G62120, AT5G10880	prolyl-tRNA synthetase	AT3G62120|ProRS-Cyt|AtProRS-Cyt|prolyl-tRNA synthetase cytosolic|T17J13.80, AT5G10880|T30N20.150|T30N20_150
kfl_000400230	AT1G64190, AT3G02360, AT5G41670	6-phosphogluconate dehydrogenase	AT1G64190|AT1G64190.1|F22C12.5|F22C12_5, AT3G02360|PGD2|6-phosphogluconate dehydrogenase 2|F11A12.5|F11A12_5, AT5G41670|AT5G41670.1|MBK23.20|MBK23_20
kfl_000400240	AT1G66070, AT5G37475	EIF3J; translation initiation factor 3 subunit J	AT1G66070|F15E12.10|F15E12_10, AT5G37475|T25O11.11
kfl_000410190	AT1G20693, AT1G20696, AT2G17560, AT2G34450, AT3G51880, AT4G35570, AT5G23405, AT5G23420	high mobility group	AT1G20693|HMG BETA 1|NFD2|NFD02|HIGH MOBILITY GROUP BETA 1|NUCLEOSOME/CHROMATIN ASSEMBLY FACTOR GROUP D 2|NUCLEOSOME/CHROMATIN ASSEMBLY FACTOR GROUP D 02|AT1G20693.1, AT1G20696|NFD3|NFD03|AT1G20696.1|nucleosome/chromatin assembly factor, AT2G17560|NFD4|NFD04|NUCLEOSOME/CHROMATIN ASSEMBLY FACTOR D4|AT2G17560.1|MJB20.12|MJB20_12|nucleosome/chromatin assembly factor, AT2G34450|AT2G34450.1|F13P17.25,…
kfl_000410210	AT4G18810	NAD(P)-binding Rossmann-fold superfamily protein	AT4G18810|AT4G18810.1|F28A21.220|F28A21_220
kfl_000430130	AT3G57150	Pseudouridine synthase family protein	AT3G57150|NAP57|AtNAP57|CBF5|AtCBF5|TRUB1|homologue of NAP57|F24I3.230
kfl_000430210	AT3G60370	hypothetical protein	AT3G60370|FKBP20-2|FK506-binding protein 20-2|T8B10.30
kfl_000430220	AT2G30860, AT2G30870, AT3G03190, AT3G62760, AT5G17220	ascorbate peroxidase	AT2G30860|ATGSTF9|GLUTTR|ATGSTF7|GSTF9|glutathione S-transferase PHI 9|F7F1.7|F7F1_7|glutathione transferase, AT2G30870|ATGSTF10|ERD13|ATGSTF4|GSTF10|ARABIDOPSIS THALIANA GLUTATHIONE S-TRANSFERASE PHI 10|EARLY DEHYDRATION-INDUCED 13|glutathione S-transferase PHI 10|F7F1.8|F7F1_8|GLUTATHIONE S-TRANSFERASE, AT3G03190|ATGSTF11|ATGSTF6|GSTF11|glutathione S-transferase F11|ARABIDOPSIS GLUTATHIONE-S-TR…
kfl_000430350	AT1G04420	aldo keto reductase	AT1G04420|F19P19.12|F19P19_12
kfl_000430400	AT5G61410	rpe, RPE; ribulose-phosphate 3-epimerase	AT5G61410|RPE|EMB2728|D-ribulose-5-phosphate-3-epimerase|EMBRYO DEFECTIVE 2728|MFB13.21|MFB13_21|D-RIBULOSE-5-PHOSPHATE-3-EPIMERASE
kfl_000440030	AT2G04700	hypothetical protein	AT2G04700|INAP1|FTRB|Imbalanced NADP Status 1|ferredoxin/thioredoxin reductase catayltic subunit|F28I8.26|F28I8_26
kfl_000440060	AT5G66090	hypothetical protein	AT5G66090|K2A18.17|K2A18_17
kfl_000440170	AT1G12230	Transaldolase-like protein	AT1G12230|GSM2-LIKE|T28K15.4|T28K15_4
kfl_000440300	AT1G44318, AT1G69740	delta-aminolevulinic acid dehydratase, (ALAD), porphobilinogen synthase, (PBGS)	AT1G44318|hemb2|T18F15.10|T18F15_10, AT1G69740|HEMB1|ALAD1|5-aminolevulinic acid dehydratase 1|T6C23.6|T6C23_6
kfl_000440350	AT1G31440, AT4G18060, AT4G34660	SH3 domain-containing protein	AT1G31440|AT1G31440.1|T8E3.10|T8E3_10, AT4G18060|SH3P3|SH3 domain-containing protein 3|F15J5.30|F15J5_30, AT4G34660|AT4G34660.3
kfl_000440410	AT1G09340	CSP41, NAD-dependent epimerase/dehydratase/chloroplast stem-loop-binding protein	AT1G09340|CSP41B|HIP1.3|CHLOROPLAST STEM-LOOP BINDING PROTEIN OF 41 KDA|heteroglycan-interacting protein 1.3|AT1G09340.1|chloroplast RNA binding
kfl_000440420	AT2G21860, AT2G21870	hypothetical protein	AT2G21860|AT2G21860.1|F7D8.18|F7D8_18, AT2G21870|PHI1|PHOSPHITE-INSENSITIVE 1|AT2G21870.1|F7D8.19|F7D8_19
kfl_000450170	AT2G03420	hypothetical protein	AT2G03420|T4M8.15|T4M8_15
kfl_000450290	AT1G09420, AT1G24280, AT5G13110, AT5G35790	glucose-6-phosphate 1-dehydrogenase	AT1G09420|G6PD4|glucose-6-phosphate dehydrogenase 4|F14J9.8|F14J9_8, AT1G24280|G6PD3|glucose-6-phosphate dehydrogenase 3|F3I6.22|F3I6_22, AT5G13110|G6PD2|glucose-6-phosphate dehydrogenase 2|T19L5.70|T19L5_70, AT5G35790|G6PD1|glucose-6-phosphate dehydrogenase 1|MWP19.3
kfl_000450430	AT1G62020, AT2G21390	coatomer alpha subunit	AT1G62020|alpha1-COP|alpha1 Coat Protein|F8K4.21|F8K4_21, AT2G21390|a2-COP|alpha2-COP|F3K23.15|F3K23_15
kfl_000460250	AT1G07920, AT1G07930, AT1G07940, AT1G35550, AT5G60390	Translation elongation factor EF-1 alpha/Tu	AT1G07920|ELONGATION FACTOR-TU FAMILY|T6D22.2|T6D22_2, AT1G07930|ELFalpha|ELONGATION FACTOR 1 alpha|T6D22.31, AT1G07940|EF1a|T6D22.3, AT1G35550|F15O4.37, AT5G60390|EF1alpha|MUF9.8
kfl_000460290	AT1G06820	carotenoid isomerase	AT1G06820|CCR2|CAROTENOID AND CHLOROPLAST REGULATION 2|AT1G06820.1|F4H5.10|F4H5_10|carotenoid isomerase
kfl_000470060	AT1G02520, AT1G02530, AT1G10680, AT1G27940, AT1G28010, AT2G36910, AT2G47000, AT3G28345, AT3G28360, AT3G28380, AT3G28390, AT3G28415, AT3G28860, AT3G62150, AT4G01820, AT4G01830, AT4G18050, AT4G25960, AT5G46540	ATP binding cassette subfamily B, MDR, PGP	AT1G02520|PGP11|MDR8|P-glycoprotein 11|multi-drug resistance 8|AT1G02520.1|T14P4.15|T14P4_15, AT1G02530|PGP12|P-glycoprotein 12|AT1G02530.1|T14P4.14|T14P4_14, AT1G10680|ABCB10|ATP-binding cassette B10|AT1G10680.1|F20B24.12|F20B24_12, AT1G27940|PGP13|P-glycoprotein 13|AT1G27940.1|F13K9.5|F13K9_5, AT1G28010|PGP14|ATABCB14|MDR12|P-glycoprotein 14|Arabidopsis thaliana ATP-binding cassette B14|multi-d…
kfl_000470070	AT3G45770	Zn2+-binding dehydrogenase (nuclear receptor binding factor-1)	AT3G45770|F16L2.2
kfl_000470100	AT4G21150	Hypothetical protein	AT4G21150|HAP6|RPN2|HAPLESS 6|RIBOPHORIN II|F7J7.90|F7J7_90
kfl_000470220	AT2G28100	Alpha-L-fucosidase	AT2G28100|ATFUC1|FUC1|alpha-L-fucosidase 1|F24D13.11|F24D13_11
kfl_000480040	AT1G77490, AT4G08390	ascorbate peroxidase	AT1G77490|TAPX|thylakoidal ascorbate peroxidase|T5M16.8|T5M16_8|thylakoidal ascorbate peroxidase, AT4G08390|SAPX|stromal ascorbate peroxidase|T28D5.80|T28D5_80|stromal ascorbate peroxidase
kfl_000480140	AT5G54080	homogentisate 1,2-dioxygenase	AT5G54080|HGO|AtHGO|homogentisate 1,2-dioxygenase|MJP23.6|MJP23_6|HOMOGENTISATE 1,2-DIOXYGENASE
kfl_000480260	AT3G45780, AT5G58140	Phototropin	AT3G45780|PHOT1|NPH1|JK224|RPT1|phototropin 1|NONPHOTOTROPIC HYPOCOTYL 1|ROOT PHOTOTROPISM 1|F16L2.3|PHOTOTROPIN, AT5G58140|PHOT2|NPL1|AtPHOT2|phototropin 2|NON PHOTOTROPIC HYPOCOTYL 1-LIKE|K21L19.6|K21L19_6
kfl_000480410	AT1G19580, AT1G47260, AT5G66510	hypothetical protein	AT1G19580|GAMMA CA1|gamma carbonic anhydrase 1, AT1G47260|APFI|AT1G47260.1|F8G22.2|F8G22_2|GAMMA CARBONIC ANHYDRASE, AT5G66510|GAMMA CA3|gamma carbonic anhydrase 3|K1F13.17|K1F13_17
kfl_000480450	AT1G21650, AT1G21651, AT4G01800	SecA, preprotein translocase	AT1G21650|SECA2|ANU1|F8K7.7|F8K7_7, AT1G21651, AT4G01800|AGY1|AtcpSecA|SECA1|Albino or Glassy Yellow 1|Arabidopsis thaliana chloroplast SecA|T7B11.6|T7B11_6
kfl_000480480	AT3G02090	mitochondrial processing peptidase	AT3G02090|MPPBETA|F1C9.12|F1C9_12
kfl_000490020	AT5G17380	pyruvate decarboxylase family protein	AT5G17380|HPCL|AtHPCL|2-hydroxy-phytanoyl-CoA lyase|T10B6.40|T10B6_40
kfl_000490025	AT3G48990	hypothetical protein	AT3G48990|AT3G48990.1|T2J13.170
kfl_000490100	AT1G27450, AT1G80050, AT4G12440, AT4G22570, AT5G11160	E2.4.2.7, apt; adenine phosphoribosyltransferase	AT1G27450|APT1|ATAPT1|adenine phosphoribosyl transferase 1|ARABIDOPSIS THALIANA ADENINE PHOSPHORIBOSYLTRANSFERASE 1|F17L21.24|F17L21_24|ADENINE PHOSPHORIBOSYL TRANSFERASE 1, AT1G80050|APT2|ATAPT2|PHT1.1|adenine phosphoribosyl transferase 2|F18B13.14|F18B13_14, AT4G12440|APT4|adenine phosphoribosyl transferase 4|T1P17.30|T1P17_30, AT4G22570|APT3|adenine phosphoribosyl transferase 3|F7K2.150|F7K2_1…
kfl_000490300	AT1G48470, AT1G66200, AT3G17810, AT3G17820, AT5G16570, AT5G35630, AT5G37600	Dihydropyrimidine dehydrogenase	AT1G48470|GLN1;5|glutamine synthetase 1;5|T1N15.8|T1N15_8, AT1G66200|ATGSR2|GSR2|GLN1;2|glutamine synthase clone F11|glutamine synthetase 1;2|F15E12.14|F15E12_14|glutamine synthetase, AT3G17810|PYD1|pyrimidine 1|MEB5.3, AT3G17820|ATGSKB6|GLN1.3|GLN1;3|ARABIDOPSIS THALIANA GLUTAMINE SYNTHASE CLONE KB6|glutamine synthetase 1.3|GLUTAMINE SYNTHETASE 1;3|MEB5.4|GLN1;3, AT5G16570|GLN1;4|glutamine synth…
kfl_000490310	AT1G19880	hypothetical protein	AT1G19880|AT1G19880.1|F6F9.7|F6F9_7
kfl_000490350	AT1G19730, AT1G45145, AT1G59730, AT1G69880, AT2G40790, AT3G08710, AT3G17880, AT3G51030, AT3G56420, AT4G22670, AT5G39950, AT5G42980	hypothetical protein	AT1G19730|ATH4|thioredoxin H-type 4|AT1G19730.1|F14P1.32|F14P1_32|thioredoxin, AT1G45145|ATTRX5|ATH5|LIV1|TRX-h5|TRXh5|thioredoxin H-type 5|LOCUS OF INSENSITIVITY TO VICTORIN 1|AT1G45145.1|F27F5.21|F27F5_21|thioredoxin, AT1G59730|ATH7|thioredoxin H-type 7|AT1G59730.1|F23H11.5|F23H11_5, AT1G69880|ATH8|TH8|thioredoxin H-type 8|T17F3.9|T17F3_9, AT2G40790|ATCXXS2|C-terminal cysteine residue is change…
kfl_000500020	AT1G30510, AT4G05390	ferredoxin-NADP reductase	AT1G30510|ATRFNR2|RFNR2|root FNR 2|F26G16.13|F26G16_13|FERREDOXIN:NADP(H) OXIDOREDUCTASE, AT4G05390|ATRFNR1|RFNR1|root FNR 1|C6L9.70|C6L9_70|FERREDOXIN:NADP(H) OXIDOREDUCTASE
kfl_000500250	AT4G01690	PPOX, hemY; oxygen-dependent protoporphyrinogen oxidase	AT4G01690|PPOX|HEMG1|PPO1|T15B16.13|T15B16_13|PPOX|protoporphyrinogen oxidase
kfl_000500340	AT2G37220, AT3G53460	RNA-binding domain protein	AT2G37220|CP29B|SEBF|CHLOROPLAST RNA BINDING PROTEIN 29B|F3G5.1|F3G5_1, AT3G53460|CP29A|chloroplast RNA-binding protein 29A|F4P12.160
kfl_000500370	AT5G09900, AT5G64760	26S proteasome regulatory subunit	AT5G09900|EMB2107|RPN5A|MSA|EMBRYO DEFECTIVE 2107|REGULATORY PARTICLE NON-ATPASE SUBUNIT 5A|MARIPOSA|MYH9.11|MYH9_11, AT5G64760|RPN5B|regulatory particle non-ATPase subunit 5B|MVP7.9|MVP7_9
kfl_000500540	AT3G59780	NA	AT3G59780|F24G16.50
kfl_000510120	AT2G18450, AT5G66760	Succinate dehydrogenase	AT2G18450|AT2G18450.1|T30D6.4|T30D6_4, AT5G66760|AT5G66760.1|MSN2.16|MSN2_16
kfl_000520220	AT5G27560	hypothetical protein	AT5G27560|AT5G27560.1|F15A18.20|F15A18_20
kfl_000530280	AT3G48850, AT5G14040	Mitochondrial phosphate carrier protein	AT3G48850|PHT3;2|MPT2|phosphate transporter 3;2|mitochondrial phosphate transporter 2|T21J18.120, AT5G14040|PHT3;1|MPT3|phosphate transporter 3;1|mitochondrial phosphate transporter 3|MUA22.4|MUA22_4
kfl_000530400	AT4G32250, AT4G32260	ATP synthase	AT4G32250|AT4G32250.1|F10M6.110|F10M6_110, AT4G32260|AT4G32260.1|F10M6.100|F10M6_100
kfl_000530450	AT4G31700, AT5G10360	40S ribosomal protein S6	AT4G31700|RPS6|RPS6A|AtRPS6|eS6z|ribosomal protein S6|Ribosomal Protein eS6z|F28M20.110|F28M20_110|RIBOSOMAL PROTEIN S6, AT5G10360|EMB3010|RPS6B|eS6y|embryo defective 3010|Ribosomal protein small subunit 6b|Ribosomal Protein eS6y|F12B17.290|F12B17_290
kfl_000540210	AT3G23700	S1 RNA binding domain containing protein	AT3G23700|AT3G23700.1|MYM9.4
kfl_000540320	AT1G14810	aspartate semialdehyde dehydrogenase	AT1G14810|F10B6.22|F10B6_22
kfl_000550020	AT2G37760, AT2G37770, AT2G37790, AT3G53880	E1.1.1.2, adh; alcohol dehydrogenase (NADP+)	AT2G37760|AKR4C8|Aldo-keto reductase family 4 member C8|T8P21.6, AT2G37770|ChlAKR|AKR4C9|Chloroplastic aldo-keto reductase|Aldo-keto reductase family 4 member C9|T8P21.32, AT2G37790|AKR4C10|Aldo-keto reductase family 4 member C10|T8P21.30|T8P21_30, AT3G53880|AKR4C11|Aldo-keto reductase family 4 member C11|F5K20.180
kfl_000550060	AT1G30230, AT2G18110, AT5G12110, AT5G19510	hypothetical protein	AT1G30230|eEF-1Bb1|EF1Bb|eukaryotic elongation factor 1B beta 1|elongation factor 1B beta|F12P21.12|F12P21_12, AT2G18110|T27K22.2|T27K22_2, AT5G12110|MXC9.7|MXC9_7, AT5G19510|T20D1.30|T20D1_30
kfl_000550100	AT1G10230, AT1G20140, AT1G75950, AT2G03160, AT2G03170, AT2G03190, AT2G20160, AT2G25700, AT3G25650, AT3G60010, AT4G34210, AT4G34470, AT5G42190	SCF ubiquitin ligase, Skp1 component	AT1G10230|ASK18|SK18|SKP1-like 18|F14N23.11|F14N23_11, AT1G20140|ASK4|SK4|SKP1-like 4|T20H2.8|T20H2_8, AT1G75950|SKP1|ASK1|ATSKP1|SKP1A|UIP1|S phase kinase-associated protein 1|ARABIDOPSIS SKP1 HOMOLOGUE 1|UFO INTERACTING PROTEIN 1|T4O12.17|T4O12_17, AT2G03160|ASK19|SK19|SKP1-like 19|T18E12.17|T18E12_17, AT2G03170|ASK14|SK14|SKP1-like 14|T18E12.16|T18E12_16, AT2G03190|ASK16|SK16|SKP1-like 16|T18E…
kfl_000550160	AT1G72370, AT3G04770	40S Ribosomal protein SA family protein	AT1G72370|P40|AP40|RP40|RPSAA|uS2z|40s ribosomal protein SA|Ribosomal Protein uS2z|T10D10.16|T10D10_16, AT3G04770|RPSAb|uS2y|40s ribosomal protein SA B|Ribosomal Protein uS2y|F7O18.26|F7O18_26|P40 HOMOLOGUE
kfl_000560080	AT5G38520	alpha/beta hydrolase superfamily	AT5G38520|CLD1|CHLOROPHYLL DEPHYTYLASE1|MBB18.5|MBB18_5
kfl_000560120	AT1G20810, AT1G20816, AT1G76405	FKBP-type peptidyl-prolyl cis-trans isomerase family protein	AT1G20810|F2D10.32|F2D10_32, AT1G20816|AT1G20816.1|f2d10.33|f2d10_33, AT1G76405|AT1G76405.1
kfl_000560300	AT3G23810, AT4G13940	S-adenosylhomocysteine hydrolase	AT3G23810|SAHH2|ATSAHH2|S-adenosyl-l-homocysteine (SAH) hydrolase 2|MYM9.17, AT4G13940|HOG1|SAH1|EMB1395|SAHH1|MEE58|ATSAHH1|HOMOLOGY-DEPENDENT GENE SILENCING 1|EMBRYO DEFECTIVE 1395|S-ADENOSYL-L-HOMOCYSTEIN HYDROLASE 1|MATERNAL EFFECT EMBRYO ARREST 58|DL3010W|FCAALL.35|S-ADENOSYL-L-HOMOCYSTEINE HYDROLASE
kfl_000570040	AT1G22170, AT1G78050	Phosphoglycerate mutase	AT1G22170|F16L1.10|F16L1_10, AT1G78050|PGM|phosphoglycerate/bisphosphoglycerate mutase|F28K19.30|F28K19_30|phosphoglycerate/bisphosphoglycerate mutase
kfl_000570140	AT1G22020, AT1G36370, AT4G13890, AT4G13930, AT4G32520, AT4G37930, AT5G26780	serine hydroxymethyltransferase	AT1G22020|SHM6|SHMT6|serine hydroxymethyltransferase 6|F2E2.7|F2E2_7, AT1G36370|SHM7|MSA1|serine hydroxymethyltransferase 7|MORE SULPHUR ACCUMULATION1|F7F23.9|F7F23_9, AT4G13890|SHM5|EDA36|EDA37|SERINE HYDROXYMETHYLTRANSFERASE 5|EMBRYO SAC DEVELOPMENT ARREST 37|EMBRYO SAC DEVELOPMENT ARREST 36|F18A5.280|F18A5_280|SERINE HYDROXYMETHYLTRANSFERASE 5, AT4G13930|SHM4|serine hydroxymethyltransferase 4|…
kfl_000570180	AT2G20260, AT4G28750	psaE, photosystem I subunit IV	AT2G20260|PSAE-2|photosystem I subunit E-2|F11A3.19|F11A3_19|PSI-E, AT4G28750|AT4G28750.1|F16A16.140|F16A16_140|psi-e
kfl_000570290	AT5G19855	chaperonin-like RbcX protein	AT5G19855|AT5G19855.2
kfl_000570400	AT1G64200, AT3G08560, AT4G11150	Vacuolar H+-ATPase V1 sector, subunit E	AT1G64200|AT1G64200.2, AT3G08560|AT3G08560.1|F17O14.3, AT4G11150|TUF|emb2448|TUFF|VHA-E1|VHAE1|vacuolar ATP synthase subunit E1|embryo defective 2448||T22B4.130|T22B4_130|VACUOLAR H+-ATPASE SUBUNIT E ISOFORM 1|VHA-E1
kfl_000570410	AT2G31610, AT3G53870, AT5G35530	40S ribosomal protein S3 family protein	AT2G31610|uS3z|Ribosomal Protein uS3z|T9H9.13|T9H9_13, AT3G53870|uS3y|Ribosomal Protein uS3y|F5K20.170, AT5G35530|uS3x|Ribosomal Protein uS3x|MOK9.14|MOK9_14
kfl_000570460	AT3G63540	psbP-like	AT3G63540|AT3G63540.1
kfl_000580280	AT3G07480	hypothetical protein	AT3G07480|C1-FDX|mitochondrial complex I ferredoxin|F21O3.19
kfl_000580300	AT1G20200, AT1G75990	26S proteasome non-ATPase regulatory subunit	AT1G20200|HAP15|HAPLESS 15|AT1G20200.1|T20H2.3|T20H2_3, AT1G75990|AT1G75990.1|T4O12.21|T4O12_21
kfl_000580350	AT5G08280	hydroxymethylbilane synthase, (HEMC), porphobilinogen deaminase, (PBGD)	AT5G08280|RUG1|HEMC|RUGOSA 1|hydroxymethylbilane synthase|F8L15.10|F8L15_10|porphobilinogen deaminase
kfl_000590280	AT3G56940	Putative magnesium-protoporphyrin IX monomethyl ester cyclase, (CHL27, Crd1, AcsF)	AT3G56940|CHL27|ACSF|AT3G56940.1|T8M16.1
kfl_000600190	AT2G43560	FKBP-type peptidyl-prolyl cis-trans isomerase family protein	AT2G43560|T1O24.30
kfl_000600280	AT5G03880	hypothetical protein	AT5G03880|MED24.18|MED24_18
kfl_000610030	AT3G11710, AT3G30805	Lysyl-tRNA synthetase, class II	AT3G11710|ATKRS-1|KRS1|lysyl-tRNA synthetase 1|T19F11.11|T19F11_11, AT3G30805|K11J14.1
kfl_000610040	AT1G62800, AT2G30970, AT4G31990, AT5G11520, AT5G19550	GOT2; aspartate aminotransferase, mitochondrial	AT1G62800|ASP4|aspartate aminotransferase 4|F23N19.17|F23N19_17|ASPARTATE AMINOTRANSFERASE 4, AT2G30970|ASP1|aspartate aminotransferase 1|F7F1.18|F7F1_18|ASPARTATE AMINOTRANSFERASE 1, AT4G31990|ASP5|AAT3|ATAAT1|aspartate aminotransferase 5|ASPARTATE AMINOTRANSFERASE DEFICIENT 3|F11C18.15|ASPARTATE AMINOTRANSFERASE, AT5G11520|ASP3|YLS4|aspartate aminotransferase 3|YELLOW-LEAF-SPECIFIC GENE 4|F15N1…
kfl_000610210	AT4G27070, AT5G28237, AT5G54810	tryptophan synthase beta-subunit	AT4G27070|TSB2|tryptophan synthase beta-subunit 2|T24A18.20|T24A18_20|tryptophan synthase beta-subunit, AT5G28237|TSB4, AT5G54810|TSB1|TRPB|TRP2|ATTSB1|tryptophan synthase beta-subunit 1|TRYPTOPHAN BIOSYNTHESIS B|TRYPTOPHAN BIOSYNTHESIS 2|MBG8.7|MBG8_7
kfl_000610270	AT4G37870, AT5G65690	E4.1.1.49, pckA; phosphoenolpyruvate carboxykinase (ATP)	AT4G37870|PCK1|PEPCK|phosphoenolpyruvate carboxykinase 1|PHOSPHOENOLPYRUVATE CARBOXYKINASE|T28I19.150|T28I19_150, AT5G65690|PCK2|PEPCK|phosphoenolpyruvate carboxykinase 2|PHOSPHOENOLPYRUVATE CARBOXYKINASE
kfl_000620010	AT3G10350	P-loop containing nucleoside triphosphate hydrolases superfamily protein|arsenical pump-driving ATPase	AT3G10350|AtGET3b|GET3b|Guided Entry of Tail-anchored proteins 3b|F14P13.5
kfl_000620050	AT1G74030, AT2G29560, AT2G36530	enolase	AT1G74030|ENO1|enolase 1|F2P9.10|F2P9_10, AT2G29560|ENOC|ENO3|cytosolic enolase|enolase 3|F16P2.6|F16P2_6, AT2G36530|LOS2|ENO2|LOW EXPRESSION OF OSMOTICALLY RESPONSIVE GENES 2|enolase 2|F1O11.16|F1O11_16
kfl_000620140	AT2G17870, AT2G21060, AT4G36020, AT4G38680	Cold shock domain-containing protein	AT2G17870|ATCSP3|ARABIDOPSIS COLD SHOCK DOMAIN PROTEIN 3|AT2G17870.1|T13L16.11|T13L16_11, AT2G21060|ATGRP2B|ATCSP4|GRP2B|glycine-rich protein 2B|COLD SHOCK DOMAIN PROTEIN 4|F26H11.18|F26H11_18|GLYCINE-RICH PROTEIN 2B, AT4G36020|CSDP1|CSP1|AtCSP1|cold shock domain protein 1|cold shock protein 1|T19K4.150|T19K4_150, AT4G38680|GRP2|CSDP2|CSP2|ATCSP2|glycine rich protein 2|COLD SHOCK DOMAIN PROTEIN 2…
kfl_000620150	AT5G07340, AT5G61790	Calreticulin, calnexin	AT5G07340|CNX2|T2I1.50|T2I1_50, AT5G61790|CNX1|ATCNX1|calnexin 1|MAC9.15|MAC9_15
kfl_000620190	AT1G09480, AT1G09490, AT1G09500, AT1G09510, AT1G25460, AT1G51410, AT1G66800, AT1G68540, AT4G35420, AT5G19440	cinnamoyl CoA reductase	AT1G09480|F14J9.14|F14J9_14, AT1G09490|F14J9.15|F14J9_15, AT1G09500|F14J9.16|F14J9_16, AT1G09510|F14J9.17|F14J9_17, AT1G25460|F2J7.17|F2J7_17, AT1G51410|F5D21.12|F5D21_12, AT1G66800|F4N21.7|F4N21_7, AT1G68540|CCRL6|cinnamoyl coA reductase-like 6|AT1G68540.2, AT4G35420|DRL1|TKPR1|dihydroflavonol 4-reductase-like1|tetraketide alpha-pyrone reductase 1|F15J1.1, AT5G19440|F7K24.190|F7K24_190
kfl_000630190	AT5G27470	Seryl-tRNA synthetase, class IIa	AT5G27470|F21A20.180|F21A20_180
kfl_000640110	AT1G48130	1-cysteine peroxiredoxin 1	AT1G48130|ATPER1|PER1|1-cysteine peroxiredoxin 1|F21D18.15|F21D18_15|1-Cys peroxiredoxin
kfl_000640220	AT1G32470, AT2G35120, AT2G35370	GLYCINE DECARBOXYLASE COMPLEX H	AT1G32470|GDC-H1|F5D14.25|F5D14_25, AT2G35120|T4C15.21|T4C15_21, AT2G35370|GDCH|glycine decarboxylase complex H|GLYCINE DECARBOXYLASE COMPLEX H PROTEIN
kfl_000640230	AT4G16720, AT4G17390	60S ribosomal protein L15 family protein	AT4G16720|eL15z|Ribosomal Protein eL15z|DL4385C|FCAALL.416, AT4G17390|eL15y|Ribosomal Protein eL15y|DL4730C|FCAALL.32
kfl_000650070	AT3G10850	GLYOXALASE	AT3G10850|GLX2-2|GLY2|GLXII.2|GLYOXALASE 2-2|T7M13.7|GLYOXALASE II
kfl_000650210	AT1G73370, AT3G43190, AT4G02280, AT5G20830, AT5G37180, AT5G49190	sucrose synthase	AT1G73370|SUS6|ATSUS6|sucrose synthase 6|ARABIDOPSIS THALIANA SUCROSE SYNTHASE 6|T9L24.42|T9L24_42, AT3G43190|SUS4|ATSUS4|sucrose synthase 4|ARABIDOPSIS THALIANA SUCROSE SYNTHASE 4|F7K15.40, AT4G02280|ATSUS3|AT4G02280.1|T2H3.8|T2H3_8, AT5G20830|SUS1|ASUS1|atsus1|SUSY1|sucrose synthase 1|T1M15.230|T1M15_230, AT5G37180|SUS5|ATSUS5|sucrose synthase 5|ARABIDOPSIS THALIANA SUCROSE SYNTHASE 5|MJG14.14|…
kfl_000660110	AT5G10860	cystathionine beta-synthase (CBS) family protein	AT5G10860|CBSX3|CBS domain containing protein 3|T30N20.130|T30N20_130
kfl_000660320	AT3G03250, AT3G03600, AT5G17310	UDP-glucose pyrophosphorylase	AT3G03250|UGP|UGP1|AtUGP1|UDP-glucose pyrophosphorylase|UDP-GLUCOSE PYROPHOSPHORYLASE 1|T17B22.6|T17B22_6|UGPASE, AT3G03600|RPS2|uS2m|ribosomal protein S2|Ribosomal Protein uS2m|T12J13.12|T12J13_12, AT5G17310|UGP2|AtUGP2|UDP-glucose pyrophosphorylase 2|MKP11.26|MKP11_26
kfl_000680190	AT4G26910, AT5G55070	Dihydrolipoamide succinyltransferase subunit (E2 subunit)	AT4G26910|E2- OGDH1|F10M23.250|F10M23_250, AT5G55070|E2-OGDH2|MCO15.2|MCO15_2
kfl_000680270	AT1G51110	hypothetical protein	AT1G51110|FBN10|FIBRILLIN10|F23H24.16|F23H24_16|AT1G51115
kfl_000680320	AT1G29870, AT1G29880	glycyl-tRNA synthetase	AT1G29870|F1N18.9|F1N18_9, AT1G29880|F1N18.8|F1N18_8
kfl_000690040	AT3G23400	plastid-lipid associated protein PAP, fibrillin family protein	AT3G23400|FIB4|FBN4|fibrillin 4|FIBRILLIN4|MLM24.13
kfl_000690360	AT1G05800, AT1G06250, AT1G06800, AT1G30370, AT1G51440, AT2G30550, AT2G31690, AT2G42690, AT2G44810, AT4G16820, AT4G18550	hypothetical protein	AT1G05800|AT1G05800.1|T20M3.6, AT1G06250|AT1G06250.1|F9P14.11|F9P14_11, AT1G06800|PLA-I{gamma}1|DALL4|phospholipase A I gamma 1|DAD1-Like Lipase 4|F4H5.11|F4H5_11, AT1G30370|DLAH|DAD1-like acylhydrolase|T4K22.3|T4K22_3, AT1G51440|DALL2|DAD1-Like Lipase 2|F5D21.19|F5D21_19, AT2G30550|DALL3|DAD1-Like Lipase 3|T6B20.10|T6B20_10, AT2G31690|AT2G31690.1|T9H9.21|T9H9_21, AT2G42690|AT2G42690.1|F14N22.2, …
kfl_000700030	AT3G56940	Putative magnesium-protoporphyrin IX monomethyl ester cyclase, (CHL27, Crd1, AcsF)	AT3G56940|CHL27|ACSF|AT3G56940.1|T8M16.1
kfl_000710130	AT2G45990	hypothetical protein	AT2G45990|F4I18.49
kfl_000710220	AT5G63310	nucleoside diphosphate kinase 2	AT5G63310|NDPK2|NDPK1A|NDPK IA IA|NDPK IA|ATNDPK2|nucleoside diphosphate kinase 2|NDP KINASE 1A|NUCLEOSIDE DIPHOSPHATE KINASE IA|ARABIDOPSIS NUCLEOSIDE DIPHOSPHATE KINASE 2|MDC12.28|MDC12_28|NUCLEOSIDE DIPHOSPHATE KINASE IA
kfl_000710240	AT2G12905, ATCG00360	putative ycf3 precursor	AT2G12905, ATCG00360|ATCG00360.1
kfl_000710260	AT2G15860	hypothetical protein	AT2G15860|F19G14.14|F19G14_14
kfl_000710270	AT2G32220, AT3G22230, AT4G15000	60S ribosomal protein L27	AT2G32220|eL27z|Ribosomal Protein eL27z|F22D22.3|F22D22_3, AT3G22230|eL27y|Ribosomal Protein eL27y|MKA23.22, AT4G15000|eL27x|Ribosomal Protein eL27x|DL3545W|FCAALL.99
kfl_000720240	AT3G27740	Multifunctional pyrimidine synthesis protein CAD (includes carbamoyl-phophate synthetase, aspartate transcarbamylase, and glutamine amidotransferase)	AT3G27740|CARA|VEN6|carbamoyl phosphate synthetase A|VENOSA 6|MGF10.14|CARBAMOYL PHOSPHATE SYNTHETASE SMALL SUBUNIT
kfl_000720250	AT1G12550, AT1G79870, AT2G45630, AT5G28310	D-isomer-specific 2-hydroxy acid dehydrogenase superfamily	AT1G12550|HPPR3|Hydroxyphenylpyruvate reductase 3|AT1G12550.1|F5O11.29|F5O11_29, AT1G79870|AT1G79870.1|F19K16.17|F19K16_17, AT2G45630|PDE1|phosphate-defciency sensitive 1|AT2G45630.1|F17K2.16, AT5G28310|AT5G28310.1|T8M17.80|T8M17_80
kfl_000720290	AT5G58250	hypothetical protein	AT5G58250|LCAA/YCF54|low chlorophyll accumulation/hypothetical chloroplast open reading frame 54|AT5G58250.1|MCK7.12|MCK7_12
kfl_000730160	AT1G23820, AT1G70310	spermidine synthase	AT1G23820|SPDS1|spermidine synthase 1|F5O8.38|F5O8_38, AT1G70310|SPDS2|spermidine synthase 2|F17O7.16|F17O7_16
kfl_000730200	AT1G33680, AT2G25970, AT4G10070	hypothetical protein	AT1G33680|AtKH3|F14M2.18|F14M2_18, AT2G25970|AtKH8|KH8|F17H15.1|F17H15_1, AT4G10070|AtKH18|F28M11.1
kfl_000740070	AT1G22730, AT3G48390, AT4G24790, AT4G24800, AT5G63190	MA3 domain-containing protein	AT1G22730|AT1G22730.1|T22J18.10|T22J18_10, AT3G48390|MRF4|MA3 domain-containing translation regulatory factor 4|T29H11.90, AT4G24790|F6I7.13, AT4G24800|MRF3|MA3 domain-containing translation regulatory factor 3|AT4G24800.1|F6I7.10|F6I7_10, AT5G63190|AT5G63190.1|MDC12.16|MDC12_16
kfl_000740140	AT2G21170, AT3G55440	TPI, tpiA; triosephosphate isomerase (TIM)	AT2G21170|TIM|PDTPI|triosephosphate isomerase|PLASTID ISOFORM TRIOSE PHOSPHATE ISOMERASE|F26H11.7|F26H11_7|TRIOSEPHOSPHATE ISOMERASE, AT3G55440|ATCTIMC|TPI|CYTOTPI|CYTOSOLIC TRIOSE PHOSPHATE ISOMERASE|triosephosphate isomerase|CYTOSOLIC ISOFORM TRIOSE PHOSPHATE ISOMERASE|T22E16.100|triosephosphate isomerase|CYTOSOLIC TRIOSE PHOSPHATE ISOMERASE
kfl_000740150	AT1G26570, AT3G01010, AT3G29360, AT5G15490, AT5G39320	UDP-glucose 6-dehydrogenase	AT1G26570|UGD1|ATUGD1|UDP-glucose dehydrogenase 1|T1K7.6|T1K7_6, AT3G01010|T4P13.31, AT3G29360|UGD2|UDP-glucose dehydrogenase 2|MUO10.18, AT5G15490|UGD3|UDP-glucose dehydrogenase 3|T20K14.100|T20K14_100, AT5G39320|UDG4|UDP-glucose dehydrogenase 4|K3K3.170|K3K3_170
kfl_000750080	AT1G02590, AT1G04580, AT2G27150, AT3G43600, AT5G20960	Aldehyde oxidase	AT1G02590|T14P4.22|T14P4_22, AT1G04580|AAO4|ATAO-4|ATAO2|AO4|aldehyde oxidase 4|arabdopsis thaliana aldehyde oxidase 4|ALDEHYDE OXIDASE 2|T1G11.17|T1G11_17|ALDEHYDE OXIDASE 4, AT2G27150|AAO3|At-AO3|AOdelta|AtAAO3|abscisic aldehyde oxidase 3|Arabidopsis thaliana aldehyde oxidase 3|Aldehyde oxidase delta|F20F1.2|F20F1_2|Abscisic ALDEHYDE OXIDASE 3, AT3G43600|AAO2|AO3|atAO-2|AOgamma|AtAO3|aldehyde o…
kfl_000750090	AT1G03475, AT4G03205	coproporphyrinogen III oxidase, (CPO, HEMF)	AT1G03475|LIN2|HEMF1|ATCPO-I|LESION INITIATION 2|F21B7.10|CPO|coproporphyrinogen III oxidase, AT4G03205|hemf2
kfl_000760060	AT1G74640	alpha/beta-Hydrolases superfamily protein	AT1G74640|F1M20.32|F1M20_32
kfl_000760150	AT1G26230, AT1G55490, AT3G13470, AT5G56500	rubisco subunit binding-protein beta subunit, (Rubb)	AT1G26230|Cpn60beta4|CPNB4|chaperonin-60beta4|F28B23.11|F28B23_11, AT1G55490|CPN60B|LEN1|Cpn60beta1|CPNB1|chaperonin 60 beta|LESION INITIATION 1|chaperonin-60beta1|T5A14.11|T5A14_11|CPN60BETA, AT3G13470|CPNB2|AT3G13470.1|MRP15.11, AT5G56500|Cpn60beta3|CPNB3|chaperonin-60beta3|MCD7.27|MCD7_27
kfl_000770130	AT3G09680, AT5G02960	40S ribosomal protein S23	AT3G09680|uS12z|Ribosomal Protein uS12z|F11F8.27, AT5G02960|uS12y|Ribosomal Protein uS12y|F9G14.270|F9G14_270
kfl_000770290	AT1G01800, AT2G24190, AT3G61220	hypothetical protein	AT1G01800|T1N6.22|T1N6_22, AT2G24190|AT2G24190.1|F27D4.10|F27D4_10, AT3G61220|AT3G61220.1|T20K12.120
kfl_000780090	AT1G01090	Pyruvate dehydrogenase E1, alpha subunit	AT1G01090|PDH-E1 ALPHA|pyruvate dehydrogenase E1 alpha|T25K16.8|T25K16_8
kfl_000780290	AT4G11420	eukaryotic translation initiation factor eIF-3 subunit A	AT4G11420|EIF3A|ATEIF3A-1|EIF3A-1|ATTIF3A1|TIF3A1|eukaryotic translation initiation factor 3A|F25E4.40|F25E4_40
kfl_000790160	AT1G13950, AT1G26630, AT1G69410	eukaryotic translation initiation factor eIF-5A	AT1G13950|EIF-5A|ELF5A-1|ATELF5A-1|EIF5A|eukaryotic elongation factor 5A-1|EUKARYOTIC ELONGATION FACTOR 5A|F16A14.17, AT1G26630|FBR12|ATELF5A-2|ELF5A-2|FUMONISIN B1-RESISTANT12|EUKARYOTIC ELONGATION FACTOR 5A-2|T24P13.1|T24P13_1, AT1G69410|ATELF5A-3|ELF5A-3|EUKARYOTIC ELONGATION FACTOR 5A-3|F10D13.8|F10D13_8
kfl_000790240	AT1G20340, AT1G76100	plastocyanin, PetE protein	AT1G20340|DRT112|PETE2|DNA-DAMAGE-REPAIR/TOLERATION PROTEIN 112|PLASTOCYANIN 2|F14O10.6|F14O10_6, AT1G76100|PETE1|plastocyanin 1|T23E18.3|T23E18_3|PETE1
kfl_000800080	AT1G19550, AT1G19570, AT1G75270, AT5G16710	hypothetical protein	AT1G19550|AT1G19550.1|F18O14.31|F18O14_31, AT1G19570|ATDHAR1|DHAR5|DEHYDROASCORBATE REDUCTASE 5|AT1G19570.1|F14P1.9|F14P1_9, AT1G75270|DHAR2|dehydroascorbate reductase 2|F22H5.1|F22H5_1, AT5G16710|AT5G16710.1|F5E19.50|F5E19_50
kfl_000800090	AT1G56070, AT3G12915	Translation elongation factor 2	AT1G56070|LOS1|LOW EXPRESSION OF OSMOTICALLY RESPONSIVE GENES 1|T6H22.13|T6H22_13|T6H22.24|AT1G56075, AT3G12915|MGH6.2
kfl_000800140	AT5G52640, AT5G56000, AT5G56010, AT5G56030	heat shock protein	AT5G52640|HSP81-1|ATHS83|HSP81.1|HSP83|ATHSP90.1|AtHsp90-1|HSP90.1|HEAT SHOCK PROTEIN 81-1|HEAT SHOCK PROTEIN 83|heat shock protein 90.1|HEAT SHOCK PROTEIN 90-1|F6N7.13|F6N7_13, AT5G56000|Hsp81.4|AtHsp90.4|HEAT SHOCK PROTEIN 81.4|HEAT SHOCK PROTEIN 90.4|MDA7.4|MDA7_4, AT5G56010|HSP81-3|Hsp81.3|AtHsp90-3|AtHsp90.3|heat shock protein 81-3|HEAT SHOCK PROTEIN 81.3|HEAT SHOCK PROTEIN 90-3|HEAT SHOCK P…
kfl_000810200	AT1G17420, AT1G55020, AT1G67560, AT1G72520, AT3G22400, AT3G45140	lipoxygenase	AT1G17420|ATLOX3|Arabidopsis thaliana lipoxygenase 3|AT1G17420.1|F28G4.10, AT1G55020|ATLOX1|ARABIDOPSIS LIPOXYGENASE 1|AT1G55020.1|LIPOXYGENASE, AT1G67560|ATLOX6|Arabidopsis thaliana lipoxygenase 6|AT1G67560.1|F12B7.11|F12B7_11, AT1G72520|ATLOX4|Arabidopsis thaliana lipoxygenase 4|AT1G72520.1|T10D10.1|T10D10_1, AT3G22400|ATLOX5|Arabidopsis thaliana lipoxygenase 5|AT3G22400.1|MCB17.13, AT3G45140|A…
kfl_000810270	AT2G32290, AT2G45880, AT4G00490, AT4G15210, AT5G45290, AT5G45300	beta-amylase	AT2G32290|BMY5|BETA-AMYLASE 5|AT2G32290.1|T32F6.19|T32F6_19, AT2G45880|BMY4|BETA-AMYLASE 4|AT2G45880.1|F4I18.14, AT4G00490|BMY9|BETA-AMYLASE 9|AT4G00490.1|F6N23.1|F6N23_1, AT4G15210|ATBETA-AMY|AT-BETA-AMY|RAM1|BMY1|ARABIDOPSIS THALIANA BETA-AMYLASE|REDUCED BETA AMYLASE 1|AT4G15210.1|DL3650C|FCAALL.97, AT5G45290|AT5G45290.1|K9E15.7|K9E15_7, AT5G45300|BAM8|BETA-AMYLASE 8|AT5G45300.1|K9E15.8|K9E15_8
kfl_000810310	AT4G18040, AT5G35620	eukaryotic translation initiation factor eIF-4E	AT4G18040|EIF4E|CUM1|AT.EIF4E1|eIF4E1|eukaryotic translation initiation factor 4E|CUCUMOVIRUS MULTIPLICATION 1|ARABIDOPSIS THALIANA EUKARYOTIC TRANSLATION INITATION FACTOR 4E1|eukaryotic translation Initiation Factor 4E1|F15J5.10|F15J5_10|EUKARYOTIC TRANSLATION INITATION FACTOR 4E, AT5G35620|LSP1|EIF(ISO)4E|LSP|EIF4E2|eIFiso4E|LOSS OF SUSCEPTIBILITY TO POTYVIRUS 1|EUKARYOTIC INITIATION FACTOR (IS…
kfl_000820140	AT3G26060	peroxiredoxin	AT3G26060|ATPRX Q|PRXQ|peroxiredoxin Q|MPE11.21
kfl_000820180	AT3G63520	hypothetical protein	AT3G63520|ATCCD1|ATNCED1|NCED1|CAROTENOID CLEAVAGE DIOXYGENASE 1|AT3G63520.1|MAA21.150
kfl_000830030	AT4G01310	Mitochondrial or chloroplast ribosomal protein L5 precursor	AT4G01310|PRPL5|uL5c|plastid ribosomal proteins of the 50S subunit 5|Ribosomal Protein uL5c|F2N1.5|F2N1_5
kfl_000830110	AT1G13730, AT1G69250, AT2G03640, AT3G25150, AT5G48650, AT5G60980	RasGAP SH3 binding protein rasputin, contains NTF2 and RRM domains	AT1G13730|AtG3BP2|AtG3BP-5|G3BP2|F21F23.16|F21F23_16, AT1G69250|AtG3BP3|AtG3BP-4|G3BP3|F4N2.20, AT2G03640|AtG3BP4|AtG3BP-6|AtG3BP-7|G3BP6|F19B11.9|F19B11_9, AT3G25150|AtG3BP6|AtG3BP-3|G3BP7|MJL12.17, AT5G48650|G3BP-like|AtG3BP1|G3BP1|GTPase?activating protein SH3-domain?binding protein like|K15N18.17|K15N18_17, AT5G60980|NTF2|AtG3BP8|AtG3BP-1|G3BP8|G3BP5|MSL3.12|MSL3_12
kfl_000830170	AT1G03160	Dynamin subfamily, FZL (FZO-LIKE)	AT1G03160|FZL|FZO-like|F10O3.1|F10O3_1
kfl_000850160	AT2G17630, AT4G35630	phosphoserine aminotransferase	AT2G17630|PSAT2|phosphoserine aminotransferase 2|T19E12.3|T19E12_3, AT4G35630|PSAT1|phosphoserine aminotransferase 1|PHOSPHOSERINE AMINOTRANSFERASE
kfl_000850270	AT5G08300, AT5G23250	Succinyl-CoA ligase, alpha subunit|succinyl-CoA ligase subunit alpha-2, mitochondrial precursor	AT5G08300|F8L15.30|F8L15_30, AT5G23250|MKD15.11|MKD15_11
kfl_000850300	AT4G01040, AT4G01050	putative thylakoid rhodanese-like protein, TROL	AT4G01040|F2N1.39-01|F2N1_39-01, AT4G01050|AT4G01050.1|F2N1.31|F2N1_31
kfl_000850360	AT4G26780, AT5G55200	GrpE	AT4G26780|AR192|MGE2|mitochondrial GrpE 2|F10M23.120|F10M23_120, AT5G55200|MGE1|mitochondrial GrpE 1|MCO15.15|MCO15_15
kfl_000850400	AT2G16600, AT2G21130, AT2G29960, AT2G38730, AT3G22920, AT3G55920, AT3G56070, AT3G62030, AT3G63400, AT4G32420, AT4G34870, AT4G38740, AT5G13120, AT5G58710	cyclophilin	AT2G16600|ROC3|CYP19|AtCYP19-1|rotamase CYP 3|cyclophilin 19|T24I21.1|T24I21_1|CYCLOPHILIN, AT2G21130|F26H11.11|F26H11_11, AT2G29960|CYP5|ATCYP5|CYP19-4|cyclophilin 5|ARABIDOPSIS THALIANA CYCLOPHILIN 5|CYCLOPHILIN 19-4|F23F1.12|F23F1_12, AT2G38730|T6A23.7|T6A23_7, AT3G22920|F5N5.9, AT3G55920|CYP21-2|Cyclophylin 12-2|F27K19.100, AT3G56070|ROC2|rotamase cyclophilin 2|F18O21.30|rotamase CyP 2|rotama…
kfl_000860030	AT1G32480, AT2G17130, AT4G35260, AT4G35650	isocitrate dehydrogenase	AT1G32480|IDH-IV|isocitrate dehydrogenase IV|F5D14.26|F5D14_26, AT2G17130|IDH2|IDH-II|isocitrate dehydrogenase subunit 2|isocitrate dehydrogenase II|F6P23.14|F6P23_14|NAD+ DEPENDENT ISOCITRATE DEHYDROGENASE SUBUNIT 2, AT4G35260|IDH1|IDH-I|isocitrate dehydrogenase 1|isocitrate dehydrogenase I|F23E12.180|F23E12_180|NAD+ DEPENDENT ISOCITRATE DEHYDROGENASE SUBUNIT 1, AT4G35650|IDH-III|isocitrate dehy…
kfl_000860080	AT5G54600	chloroplast ribosomal protein L24 precursor	AT5G54600|RPL24|SVR8|uL24c|plastid ribosomal protein L24|SUPPRESSOR OF VARIEGATION 8|Ribosomal Protein uL24c|MRB17.10|MRB17_10
kfl_000860180	AT2G17390, AT4G35450	AKR2, Ankyrin repeat domain-containing protein 2	AT2G17390|AT2G17390.1|F5J6.15|F5J6_15, AT4G35450|AFT|AKR2A|AT4G35450.1|F15J1.20|F15J1_20
kfl_000880050	AT1G49530, AT2G18620, AT2G18640, AT3G14510, AT3G14530, AT3G14550, AT3G20160, AT3G29430, AT3G32040, AT4G36810	GGPS; geranylgeranyl diphosphate synthase, type II	AT1G49530|GGPS6|GFPPS3|GGPPS1|geranylgeranyl pyrophosphate synthase 6|geranylgeranyl pyrophosphate synthase 1|F14J22.23, AT2G18620|GGPPS2|IDS2|geranylgeranyl pyrophosphate synthase 2|ISOPRENYL DIPHOSPHATE SYNTHASE2|F24H14.3|F24H14_3, AT2G18640|GGPS4|GGPPS3|IDS3|geranylgeranyl pyrophosphate synthase 4|geranylgeranyl pyrophosphate synthase 3|ISOPRENYL DIPHOSPHATE SYNTHASE3|F24H14.2, AT3G14510|IDS5|…
kfl_000890330	AT3G43540, AT5G20910	hypothetical protein	AT3G43540|T18D12.110, AT5G20910|AT5G20910.1|F22D1.80|F22D1_80
kfl_000900160	AT1G08450, AT1G09210, AT1G56340	Calreticulin	AT1G08450|CRT3|PSL1|EBS2|AtCRT3|calreticulin 3|PRIORITY IN SWEET LIFE 1|EMS-MUTAGENIZED BRI1 SUPPRESSOR 2|A. thaliana calreticulin 3|T27G7.13|T27G7_13|CALRETICULIN 3, AT1G09210|CRT1b|AtCRT1b|CRT2|calreticulin 1b|CALRETICULIN 2|T12M4.8|T12M4_8, AT1G56340|CRT1|CRT1a|AtCRT1a|calreticulin 1|calreticulin 1a|F14G9.5|F14G9_5|CALRETICULIN 1
kfl_000900320	AT1G74230, AT3G08000, AT3G23830, AT4G13850, AT4G13860, AT5G61030	hypothetical protein	AT1G74230|GR-RBP5|RBGA2|ORRM4|glycine-rich RNA-binding protein 5|RNA-binding glycine-rich protein A2|Organelle RNA Recognition Motif-containing4|F1O17.10|F1O17_10, AT3G08000|F17A17.34, AT3G23830|GR-RBP4|GRP4|AtGRP4|RBGA4|glycine-rich RNA-binding protein 4|RNA-binding glycine-rich protein A4|F14O13.2, AT4G13850|ATGRP2|GR-RBP2|GRP2|RBGA5|GLYCINE-RICH RNA-BINDING PROTEIN 2|glycine rich protein 2|RNA…
kfl_000910240	AT4G04800, AT4G04810, AT4G04830, AT4G04840, AT4G21830, AT4G21840, AT4G21850, AT4G21860	methionine sulfoxide reductase B	AT4G04800|ATMSRB3|MSRB3|methionine sulfoxide reductase B3|T4B21.6|T4B21_6, AT4G04810|ATMSRB4|MSRB4|methionine sulfoxide reductase B4|T4B21.22|T4B21_22, AT4G04830|ATMSRB5|MSRB5|methionine sulfoxide reductase B5|T4B21.5|T4B21_5, AT4G04840|ATMSRB6|MSRB6|methionine sulfoxide reductase B6|T4B21.4|T4B21_4, AT4G21830|ATMSRB7|MSRB7|methionine sulfoxide reductase B7|T8O5.40|T8O5_40, AT4G21840|ATMSRB8|MSRB…
kfl_000920210	AT3G55800	E3.1.3.37; sedoheptulose-bisphosphatase	AT3G55800|SBPASE|sedoheptulose-bisphosphatase|F1I16.210|SBPASE
kfl_000920220	AT3G27430, AT5G40580	20S proteasome, regulatory subunit beta protein	AT3G27430|PBB1|K1G2.26|20S PROTEASOME BETA SUBUNIT PBB1, AT5G40580|PBB2|20S proteasome beta subunit PBB2|MNF13.100|MNF13_100|20S PROTEASOME BETA SUBUNIT PBB2
kfl_000920240	AT1G34000	one-helix protein, OHP2, Lil6	AT1G34000|OHP2|one-helix protein 2
kfl_000920250	AT1G65590, AT3G55260	beta-hexosaminidase	AT1G65590|HEXO3|ATHEX1|beta-hexosaminidase 3|F5I14.12|F5I14_12, AT3G55260|HEXO1|ATHEX2|beta-hexosaminidase 1|T26I12.140
kfl_000920280	AT3G01280, AT5G15090	voltage dependent anion channel	AT3G01280|ATVDAC1|ARABIDOPSIS THALIANA VOLTAGE DEPENDENT ANION CHANNEL 1|AT3G01280.1|T22N4.9|T22N4_9, AT5G15090|ATVDAC3|AtVDAC-3|ARABIDOPSIS THALIANA VOLTAGE DEPENDENT ANION CHANNEL 3|AT5G15090.1|F2G14.210|F2G14_210
kfl_000930080	AT1G50200	alanyl-tRNA synthetase	AT1G50200|ALATS|ACD|Alanyl-tRNA synthetase|F14I3.17|F14I3_17|ALARS
kfl_000930180	AT3G15190	chloroplast ribosomal protein S20 precursor	AT3G15190|PRPS20|bS20c|plastid ribosomal protein S20|Ribosomal Protein bS20c|F4B12.10
kfl_000930200	AT5G08530	NDUFV1; NADH dehydrogenase (ubiquinone) flavoprotein 1	AT5G08530|NDUFV1|AT5G08530.1|MAH20.9|MAH20_9
kfl_000930240	AT3G61540	alpha/beta-Hydrolases superfamily protein	AT3G61540|PAP2|prolyl aminopeptidase 2|F2A19.140
kfl_000930250	AT1G19140	hypothetical protein	AT1G19140|AT1G19140.1|F14D16.30|F14D16_30
kfl_000930320	AT1G67090, AT5G38410, AT5G38420, AT5G38430	rbcS; ribulose-bisphosphate carboxylase small chain	AT1G67090|AT1G67090.1|F5A8.1|F5A8_1|F1O19.14, AT5G38410|AT5G38410.1|MXI10.13|MXI10_13, AT5G38420|DEG24|AT5G38420.1|MXI10.14|MXI10_14, AT5G38430|AT5G38430.1|MXI10.15|MXI10_15
kfl_000940090	AT3G09350, AT3G53800, AT5G02150	armadillo/beta-catenin-like repeat containing protein	AT3G09350|Fes1A|Fes1A|F3L24.22, AT3G53800|Fes1B|Fes1B|F5K20.100, AT5G02150|Fes1C|Fes1C|T7H20.200|T7H20_200
kfl_000940120	AT2G36145, AT2G36160, AT3G11510, AT3G52580	40S ribosomal protein S14	AT2G36145, AT2G36160|uS11z|Ribosomal Protein uS11z|F9C22.9|F9C22_9, AT3G11510|uS11y|Ribosomal Protein uS11y|F24K9.19, AT3G52580|uS11x|Ribosomal Protein uS11x|F3C22.6
kfl_000940250	AT2G21170, AT3G55440	TPI, tpiA; triosephosphate isomerase (TIM)	AT2G21170|TIM|PDTPI|triosephosphate isomerase|PLASTID ISOFORM TRIOSE PHOSPHATE ISOMERASE|F26H11.7|F26H11_7|TRIOSEPHOSPHATE ISOMERASE, AT3G55440|ATCTIMC|TPI|CYTOTPI|CYTOSOLIC TRIOSE PHOSPHATE ISOMERASE|triosephosphate isomerase|CYTOSOLIC ISOFORM TRIOSE PHOSPHATE ISOMERASE|T22E16.100|triosephosphate isomerase|CYTOSOLIC TRIOSE PHOSPHATE ISOMERASE
kfl_000940300	AT1G58450, AT3G25230, AT5G48570	rotamase FKBP 1	AT1G58450|TPR6|tetratricopeptide repeat 6|F9K23.2|F9K23_2, AT3G25230|ROF1|ATFKBP62|FKBP62|rotamase FKBP 1|FK506 BINDING PROTEIN 62|MJL12.21, AT5G48570|ROF2|ATFKBP65|FKBP65|K15N18.12|K15N18_12
kfl_000940310	AT5G45680	FKBP-type peptidyl-prolyl cis-trans isomerase	AT5G45680|ATFKBP13|FKBP13|FK506 BINDING PROTEIN 13|FK506-binding protein 13|MRA19.7|MRA19_7
kfl_000950050	AT1G50250, AT5G42270	FtsH extracellular protease family, FtsH5	AT1G50250|FTSH1|FTSH protease 1|F14I3.14|F14I3_14, AT5G42270|VAR1|FTSH5|VARIEGATED 1|K5J14.13|K5J14_13
kfl_000950070	AT1G22410, AT4G33510, AT4G39980	3-deoxy-d-arabino-heptulosonate 7-phosphate synthase	AT1G22410|F12K8.24|F12K8_24, AT4G33510|DHS2|DAHP2|AtDAHP2|3-deoxy-d-arabino-heptulosonate 7-phosphate synthase|3-DEOXY-D-ARABINO-HEPTULOSONATE-7-PHOSPHATE 2|F17M5.270|F17M5_270|3-deoxy-d-arabino-heptulosonate 7-phosphate synthase, AT4G39980|DAHP1|AtDAHP1|3-DEOXY-D-ARABINO-HEPTULOSONATE-7-PHOSPHATE 1|AT4G39980.1|T5J17.150|T5J17_150|3-DEOXY-D-ARABINO-HEPTULOSONATE 7-PHOSPHATE SYNTHASE 1
kfl_000950170	AT1G10810, AT1G60680, AT1G60690, AT1G60710, AT1G60730, AT1G60750	NAD(P)-linked oxidoreductase, aldo/keto reductase family protein	AT1G10810|T16B5.5|T16B5_5, AT1G60680|F8A5.20|F8A5_20, AT1G60690|F8A5.21|F8A5_21, AT1G60710|ATB2|F8A5.23|F8A5_23, AT1G60730|F8A5.24|F8A5_24, AT1G60750|F8A5.26|F8A5_26
kfl_000960160	AT1G63470, AT1G63480, AT2G33620, AT2G45850, AT3G61310, AT4G00200, AT4G12080, AT4G17950, AT4G22770, AT4G25320, AT5G46640, AT5G51590, AT5G62260	AT hook motif DNA-binding family protein	AT1G63470|AHL5|AT-hook motif nuclear localized protein 5|F2K11.28|F2K11_28, AT1G63480|AHL12|AT-hook motif nuclear localized protein 12|F2K11.15|F2K11_15, AT2G33620|AHL10|AT-hook motif nuclear localized protein 10|F4P9.39|F4P9_39, AT2G45850|AHL9|AT-hook motif nuclear localized protein 9|F4I18.17, AT3G61310|AHL11|AT-hook motif nuclear localized protein 11|T20K12.210, AT4G00200|AT4G00200.1|F6N15.24|…
kfl_000960240	AT5G09290, AT5G63980, AT5G63990, AT5G64000	Inositol monophosphatase family protein	AT5G09290|T5E8.90|T5E8_90, AT5G63980|SAL1|ALX8|ATSAL1|HOS2|FRY1|RON1|SUPO1|AtFRY1|OLD101|ALTERED EXPRESSION OF APX2 8|HIGH EXPRESSION OF OSMOTICALLY RESPONSIVE GENES 2|FIERY1|ROTUNDA 1|suppressors of PIN1 overexpression 1|MBM17.8|MBM17_8, AT5G63990|MBM17.9|MBM17_9, AT5G64000|SAL2|ATSAL2|MBM17.10|MBM17_10
kfl_000970100	AT1G78915	hypothetical protein	AT1G78915|TTP1|TETRAPYRROLE BIOSYNTHESIS-REGULATING TETRATRICOPEPTIDE-REPEAT-PROTEIN1
kfl_000970240	AT5G13410	FKBP-type peptidyl-prolyl cis-trans isomerase family protein	AT5G13410|T22N19.60|T22N19_60
kfl_000980010	AT1G22290, AT1G22300, AT1G26480, AT1G34760, AT1G35160, AT1G78220, AT1G78300, AT2G42590, AT3G02520, AT5G10450, AT5G16050, AT5G38480, AT5G65430	NA	AT1G22290|T16E15.9|T16E15_9, AT1G22300|GRF10|14-3-3EPSILON|GF14 EPSILON|general regulatory factor 10|14-3-3 PROTEIN G-BOX FACTOR14 EPSILON, AT1G26480|GRF12|GF14 IOTA|general regulatory factor 12|T1K7.15|T1K7_15, AT1G34760|GRF11|GF14 OMICRON|RHS5|general regulatory factor 11|ROOT HAIR SPECIFIC 5|F11O6.13|14-3-3 PROTEIN GF14OMICRON, AT1G35160|GRF4|14-3-3PHI|GF14 PHI|GENERAL REGULATORY FACTOR 4|14-3…
kfl_000980080	AT1G29910, AT1G29920, AT1G29930, AT2G05070, AT2G34420, AT2G34430, AT3G27690, AT5G54270	light harvesting chlorophyll a b-binding protein, lhcb1.1	AT1G29910|CAB3|AB180|LHCB1.2|chlorophyll A/B binding protein 3|LIGHT HARVESTING CHLOROPHYLL A/B BINDING PROTEIN 1.2|F1N18.5, AT1G29920|CAB2|AB165|LHCB1.1|chlorophyll A/B-binding protein 2|LIGHT HARVESTING CHLOROPHYLL A/B-BINDING PROTEIN 1.1|F1N18.4|F1N18_4, AT1G29930|CAB1|AB140|CAB140|LHCB1.3|chlorophyll A/B binding protein 1|CHLOROPHYLL A/B PROTEIN 140|LIGHT-HARVESTING CHLOROPHYLL A/B-PROTEIN 1.…
kfl_000980090	AT1G29910, AT1G29920, AT1G29930, AT2G05070, AT2G34420, AT2G34430, AT3G27690, AT5G54270	light harvesting chlorophyll a b-binding protein, lhcb1.2	AT1G29910|CAB3|AB180|LHCB1.2|chlorophyll A/B binding protein 3|LIGHT HARVESTING CHLOROPHYLL A/B BINDING PROTEIN 1.2|F1N18.5, AT1G29920|CAB2|AB165|LHCB1.1|chlorophyll A/B-binding protein 2|LIGHT HARVESTING CHLOROPHYLL A/B-BINDING PROTEIN 1.1|F1N18.4|F1N18_4, AT1G29930|CAB1|AB140|CAB140|LHCB1.3|chlorophyll A/B binding protein 1|CHLOROPHYLL A/B PROTEIN 140|LIGHT-HARVESTING CHLOROPHYLL A/B-PROTEIN 1.…
kfl_000980150	AT3G24360, AT4G13360	3-hydroxyisobutyryl-CoA hydrolase-like protein 3	AT3G24360|K7M2.21, AT4G13360|T9E8.100|T9E8_100
kfl_000980270	AT1G62390, AT2G25290, AT4G32070, AT5G20360	hypothetical protein	AT1G62390|CLMP1|CLUMPED CHLOROPLASTS 1|AT1G62390.1|F24O1.41|F24O1_41, AT2G25290|Phox1|Phox1|T22F11.12|T22F11_12, AT4G32070|Phox4|Phox4|F10N7.120|F10N7_120, AT5G20360|Phox3|Phox3|F5O24.250|F5O24_250
kfl_000980280	AT1G09740, AT1G68300, AT2G47710, AT3G11930, AT3G58450, AT3G62550, AT5G49050	universal stress protein family protein	AT1G09740|F21M12.12|F21M12_12, AT1G68300|T22E19.7|T22E19_7, AT2G47710|F17A22.10, AT3G11930|MEC18.3, AT3G58450|USP|GRUSP|Universal Stress Protein|Germination-Related Universal Stress Protein|F14P22.40, AT3G62550|T12C14.250, AT5G49050|K19E20.20|K19E20_20
kfl_00099g20	AT1G07790, AT1G08170, AT2G28720, AT2G37470, AT3G09480, AT3G45980, AT3G46030, AT3G53650, AT5G02570, AT5G22880, AT5G59910	NA	AT1G07790|HTB1|F24B9.10|F24B9_10, AT1G08170|AT1G08170.1|T6D22.26, AT2G28720|HTB3|T11P11.3|T11P11_3, AT2G37470|HTB5|F3G5.26|F3G5_26, AT3G09480|HTB7|F11F8.5, AT3G45980|H2B|HTB9|HISTONE H2B|F16L2.190, AT3G46030|HTB11|F16L2.240, AT3G53650|HTB6|F4P12.350, AT5G02570|HTB10|T22P11.160|T22P11_160, AT5G22880|H2B|HTB2|HISTONE H2B|histone B2|MRN17.11|MRN17_11, AT5G59910|HTB4|MMN10.15|MMN10_15
kfl_00099g21	AT1G08880, AT1G51060, AT1G54690, AT3G20670, AT4G27230, AT5G54640	NA	AT1G08880|HTA5|H2AXA|G-H2AX|GAMMA-H2AX|histone H2A 5|GAMMA H2AX|gamma histone variant H2AX|F7G19.24|F7G19_24, AT1G51060|HTA10|histone H2A 10|F23H24.9|F23H24_9, AT1G54690|HTA3|H2AXB|G-H2AX|GAMMA-H2AX|histone H2A 3|GAMMA H2AX|gamma histone variant H2AX|T22H22.12|T22H22_12, AT3G20670|HTA13|histone H2A 13|F3H11.6, AT4G27230|HTA2|histone H2A 2|M4I22.40|M4I22_40, AT5G54640|HTA1|RAT5|ATHTA1|histone H2A …
kfl_001000040	AT2G45290, AT3G60750	E2.2.1.1, tktA, tktB; transketolase	AT2G45290|TKL2|transketolase 2|F4L23.20, AT3G60750|TKL1|AtTKL1|transketolase 1|T4C21.160
kfl_001000170	AT3G54890	light harvesting chlorophyll a b-binding protein, lhca1	AT3G54890|LHCA1|photosystem I light harvesting complex gene 1|F28P10.130|F28P10_130|lhci-730
kfl_001000310	AT1G12900, AT1G42970, AT3G26650	Glyceraldehyde-3-phosphate dehydrogenase	AT1G12900|GAPA-2|glyceraldehyde 3-phosphate dehydrogenase A subunit 2|F13K23.15|F13K23_15, AT1G42970|GAPB|glyceraldehyde-3-phosphate dehydrogenase B subunit|F13A11.3|F13A11_3|GLYCERALDEHYDE-3-PHOSPHATE DEHYDROGENASE B SUBUNIT, AT3G26650|GAPA|GAPA-1|GAPA1|glyceraldehyde 3-phosphate dehydrogenase A subunit|GLYCERALDEHYDE 3-PHOSPHATE DEHYDROGENASE A SUBUNIT 1|MLJ15.3|GLYCERALDEHYDE 3-PHOSPHATE DEHYD…
kfl_001010060	AT4G24830	argininosuccinate synthase	AT4G24830|F6I7.40|F6I7_40
kfl_001010070	AT3G48870, AT5G50920, AT5G51070	ClpC, Clp protease ATP-binding subunit	AT3G48870|ATCLPC|ATHSP93-III|ClpC2|NOXY8|ClpC2|AT3G48870.1|T21J18.140, AT5G50920|CLPC|ATHSP93-V|HSP93-V|DCA1|HEAT SHOCK PROTEIN 93-V|DE-REGULATED CAO ACCUMULATION 1|AT5G50920.1|K3K7.7|K3K7_7, AT5G51070|ERD1|CLPD|SAG15|EARLY RESPONSIVE TO DEHYDRATION 1|SENESCENCE ASSOCIATED GENE 15|K3K7.27|K3K7_27
kfl_001020250	AT1G23140, AT1G48590, AT1G66360, AT1G70790, AT1G70800, AT1G70810, AT1G73580, AT2G01540, AT3G07940, AT3G17980, AT4G05330, AT4G05410, AT4G21130, AT4G21160, AT5G37740	C2 domain containing protein	AT1G23140|CAR8|C2-domain ABA-related8|T26J12.9|T26J12_9, AT1G48590|CAR5|C2-domain ABA-related 5|T1N15.21|T1N15_21, AT1G66360|CAR2|C2-domain ABA-related2|T27F4.11|T27F4_11, AT1G70790|CAR9|C2-domain ABA-related 9|F15H11.4|F15H11_4, AT1G70800|EHB1|CAR6|ENHANCED BENDING 1|C2-domain ABA-related6|F5A18.2|F5A18_2, AT1G70810|CAR7|C2-domain ABA-related7|F15H11.6|F15H11_6, AT1G73580|CAR3|C2-domain ABA-rela…
kfl_001030070	AT1G72640	hypothetical protein	AT1G72640|F28P22.17|F28P22_17
kfl_001030130	AT4G14210	Phytoene desaturase	AT4G14210|PDS|PDE226|PHYTOENE DESATURASE|PIGMENT DEFECTIVE 226|AT4G14210.1|DL3145C|FCAALL.28|PHYTOENE DESATURASE
kfl_001040020	AT1G56050	GTP-binding protein-related|GTP-binding protein	AT1G56050|EngD-2|T6H22.14|T6H22_14
kfl_001040070	AT4G05180, AT4G21280	psbQ, photosystem II subunit	AT4G05180|PSBQ|PSBQ-2|PSII-Q|PHOTOSYSTEM II SUBUNIT Q|photosystem II subunit Q-2|C17L7.100|C17L7_100|OEC16|OXYGEN EVOLVING COMPLEX SUBUNIT 16 KDA, AT4G21280|PSBQ|PSBQA|PSBQ-1|PHOTOSYSTEM II SUBUNIT Q|photosystem II subunit QA|PHOTOSYSTEM II SUBUNIT Q-1|T6K22.20|PSbQ|OXYGEN EVOLVING COMPLEX SUBUNIT 16 KDA|OEC16|psII-q
kfl_001040200	AT3G22630, AT4G14800	20S proteasome, regulatory subunit beta protein	AT3G22630|PBD1|PRCGB|20S proteasome beta subunit D1|F16J14.20|MULTICATALYTIC ENDOPEPTIDASE COMPLEX, PROTEASOME COMPONENT, BETA SUBUNIT, AT4G14800|PBD2|20S proteasome beta subunit D2|DL3440W|FCAALL.135|20S PROTEASOME BETA SUBUNIT PBD2
kfl_001040350	AT4G10340	light harvesting chlorophyll a b-binding protein, lhcb5, CP26	AT4G10340|LHCB5|light harvesting complex of photosystem II 5|F24G24.140|F24G24_140|CP26|chlorophyll protein 26|CP 26
kfl_001050050	AT2G21660, AT3G26420, AT4G39260	RNA-binding protein	AT2G21660|ATGRP7|CCR2|GR-RBP7|GRP7|RBGA3|SRBP1|GLYCINE RICH PROTEIN 7|cold, circadian rhythm, and rna binding 2|GLYCINE-RICH RNA-BINDING PROTEIN 7|RNA-binding glycine-rich protein A3|SMALL RNA-BINDING PROTEIN 1|F2G1.4|GLYCINE RICH PROTEIN 7, AT3G26420|ATRZ-1A|RZ-1A|RBGB2|RZ-1A|RNA-binding glycine-rich protein B2|F20C19.15, AT4G39260|CCR1|ATGRP8|GR-RBP8|GRP8|RBGA6|cold, circadian rhythm, and RNA b…
kfl_001060150	AT5G35100	cyclophilin-like peptidyl-prolyl cis-trans isomerase family protein	AT5G35100|CYP28|CYCLOPHILIN28|F7N22.3|F7N22_3
kfl_00106g14	AT1G07660, AT1G07820, AT2G28740, AT3G45930, AT3G46320, AT3G53730, AT5G59690, AT5G59970	NA	AT1G07660|AT1G07660.1|F24B9.25, AT1G07820|F24B9.8, AT2G28740|AT2G28740.1|F8N16.2|F8N16_2, AT3G45930|F16L2.140, AT3G46320|F18L15.40, AT3G53730|F5K20.30, AT5G59690|MTH12.15, AT5G59970|AT5G59970.1|MMN10.3
kfl_001070200	AT1G52740, AT2G38810, AT3G54560	histone H2A	AT1G52740|HTA9|H2A.Z|histone H2A protein 9|F14G24.1|F14G24_1, AT2G38810|HTA8|H2A.Z|histone H2A 8|F13I13.4|F13I13_4, AT3G54560|HTA11|H2A.Z|histone H2A 11|T14E10.130
kfl_001070210	AT2G21490, AT4G39130	hypothetical protein	AT2G21490|LEA|dehydrin LEA|F3K23.25|F3K23_25, AT4G39130|T22F8.30|T22F8_30
kfl_001070230	AT1G23310, AT1G70580	GGAT; glutamate--glyoxylate aminotransferase	AT1G23310|GGT1|AOAT1|GGAT1|glutamate:glyoxylate aminotransferase|ALANINE-2-OXOGLUTARATE AMINOTRANSFERASE 1|GLUTAMATE:GLYOXYLATE AMINOTRANSFERASE 1|F26F24.16|F26F24_16|GLUTAMATE:GLYOXYLATE AMINOTRANSFERASE, AT1G70580|AOAT2|GGT2|alanine-2-oxoglutarate aminotransferase 2|GLUTAMATE:GLYOXYLATE AMINOTRANSFERASE 2|F5A18.24|F5A18_24
kfl_001080200	AT4G09010	ascorbate peroxidase	AT4G09010|APX4|TL29|ascorbate peroxidase 4|thylakoid lumen 29|F23J3.40|F23J3_40
kfl_001090030	AT1G22430, AT1G22440, AT1G77120, AT4G22110, AT5G24750, AT5G24760, AT5G42250, AT5G43940	alcohol dehydrogenase class-3	AT1G22430|F12K8.22|F12K8_22, AT1G22440|F12K8.21|F12K8_21, AT1G77120|ADH1|ADH|ATADH|ATADH1|alcohol dehydrogenase 1|ALCOHOL DEHYDROGENASE|ARABIDOPSIS THALIANA ALCOHOL DEHYDROGENASE|F22K20.19|F22K20_19|ALCOHOL DEHYDROGENASE, AT4G22110|F1N20.210|F1N20_210, AT5G24750|AT5G24750.1|T4C12.20, AT5G24760|T4C12.30, AT5G42250|K5J14.6|K5J14_6, AT5G43940|HOT5|ADH2|GSNOR|ATGSNOR1|PAR2|sensitive to hot temperatur…
kfl_001090130	AT4G18100, AT5G46430	60S ribosomal protein L32	AT4G18100|AT4G18100.1|F15J5.70|F15J5_70, AT5G46430|AT5G46430.1|K11I1.2|K11I1_2
kfl_001090160	AT3G20390	putative endoribonuclease	AT3G20390|AT3G20390.2
kfl_001090310	AT3G04550, AT5G28500	hypothetical protein	AT3G04550|RAF1-2|Rubisco accumulation factor 1-2|AT3G04550.1|F7O18.2|F7O18_2, AT5G28500|RAF1-1|Rubisco accumulation factor 1-1|T26D3.4|T26D3_4
kfl_001100150	AT2G37600, AT3G53740, AT5G02450	60S ribosomal protein L36	AT2G37600|RPL36A|eL36z|ribosomal protein L36A|Ribosomal Protein eL36z|F13M22.10|F13M22_10, AT3G53740|eL36y|Ribosomal Protein eL36y|F5K20.40, AT5G02450|eL36x|Ribosomal Protein eL36x|T22P11.40|T22P11_40
kfl_001100160	AT1G75330	Ornithine carbamoyltransferase	AT1G75330|OTC|ornithine carbamoyltransferase|F1B16.13|F1B16_13|ORNITHINE CARBAMOYLTRANSFERASE
kfl_001100180	AT1G71500, AT4G25340, AT5G05420	hypothetical protein	AT1G71500|PSB33|LIL8|PhotoSystem B protein 33|Light-harvesting-like 8|F26A9.12, AT4G25340|FKBP53|ATFKBP53|FK506 BINDING PROTEIN 53|T30C3.20|T30C3_20, AT5G05420|K18I23.23|K18I23_23
kfl_001100350	AT4G15510	psbP family protein	AT4G15510|PPD1|PsbP-Domain Protein1|DL3795W|FCAALL.88
kfl_001120120	AT5G57655	xylose isomerase	AT5G57655|AT5G57655.1
kfl_001130150	AT2G28000, AT5G18820	Cpn60, chaperonin GroEL	AT2G28000|CPN60A|ARC2|CH-CPN60A|SLP|Cpn60alpha1|CPNA1|chaperonin-60alpha|ACCUMULATION AND REPLICATION OF CHLOROPLASTS 2|CHLOROPLAST CHAPERONIN 60ALPHA|SCHLEPPERLESS|chaperonin-60alpha1|T1E2.8|T1E2_8|CHAPERONIN-60ALPHA, AT5G18820|EMB3007|Cpn60alpha2|CPNA2|CPN60a2|embryo defective 3007|chaperonin-60alpha2|F17K4.70|F17K4_70
kfl_001160230	AT4G02530	hypothetical protein	AT4G02530|MPH2|MAINTENANCE OF PHOTOSYSTEM II UNDER HIGH LIGHT 2|T10P11.17|T10P11_17
kfl_001160240	AT3G22960	PK, pyk; pyruvate kinase	AT3G22960|PKP1|PKP-ALPHA|PLASTIDIAL PYRUVATE KINASE 1|F5N5.15
kfl_001170060	AT1G67090, AT5G38410, AT5G38420, AT5G38430	rbcS; ribulose-bisphosphate carboxylase small chain	AT1G67090|AT1G67090.1|F5A8.1|F5A8_1|F1O19.14, AT5G38410|AT5G38410.1|MXI10.13|MXI10_13, AT5G38420|DEG24|AT5G38420.1|MXI10.14|MXI10_14, AT5G38430|AT5G38430.1|MXI10.15|MXI10_15
kfl_001170210	AT1G15700, AT4G04640	F0F1-type ATP synthase, gamma subunit	AT1G15700|AT1G15700.1|F7H2.4|F7H2_4, AT4G04640|AT4G04640.1|T19J18.4|T19J18_4
kfl_001180140	AT3G29320, AT3G46970	glycogen phosphorylase	AT3G29320|PHS1|alpha-glucan phosphorylase 1|MUO10.17|AtPHS1, AT3G46970|ATPHS2|PHS2|Arabidopsis thaliana alpha-glucan phosphorylase 2|alpha-glucan phosphorylase 2|F13I12.20|AtPHS2
kfl_001180270	AT2G47390	Prolyl oligopeptidase family protein	AT2G47390|CGEP|chloroplast glutamyl peptidase|T8I13.23
kfl_001200020	AT2G47910	Chlororespiratory reduction 6	AT2G47910|CRR6|chlororespiratory reduction 6|F17A22.30|F17A22.40|F17A22_30|F17A22_40
kfl_001200050	AT3G54960, AT5G60640	PDIA1, P4HB; protein disulfide-isomerase A1	AT3G54960|ATPDIL1-3|PDI1|ATPDI1|PDIL1-3|PDI-like 1-3|PROTEIN DISULFIDE ISOMERASE 1|ARABIDOPSIS THALIANA PROTEIN DISULFIDE ISOMERASE 1|T15C9.4, AT5G60640|ATPDIL1-4|PDI2|ATPDI2|PDIL1-4|PDI-like 1-4|PROTEIN DISULFIDE ISOMERASE 2|ARABIDOPSIS THALIANA PROTEIN DISULFIDE ISOMERASE 2|MUP24.6|MUP24_6
kfl_001200160	AT1G29910, AT1G29920, AT1G29930, AT2G05070, AT2G34420, AT2G34430, AT3G27690, AT5G54270	light harvesting chlorophyll a b-binding protein, lhcb1.3	AT1G29910|CAB3|AB180|LHCB1.2|chlorophyll A/B binding protein 3|LIGHT HARVESTING CHLOROPHYLL A/B BINDING PROTEIN 1.2|F1N18.5, AT1G29920|CAB2|AB165|LHCB1.1|chlorophyll A/B-binding protein 2|LIGHT HARVESTING CHLOROPHYLL A/B-BINDING PROTEIN 1.1|F1N18.4|F1N18_4, AT1G29930|CAB1|AB140|CAB140|LHCB1.3|chlorophyll A/B binding protein 1|CHLOROPHYLL A/B PROTEIN 140|LIGHT-HARVESTING CHLOROPHYLL A/B-PROTEIN 1.…
kfl_001200260	AT5G14260	hypothetical protein	AT5G14260|AT5G14260.4
kfl_001210040	AT5G63840	Glucosidase II catalytic (alpha) subunit and related enzymes, glycosyl hydrolase family 31	AT5G63840|PSL5|GSCIIalpha|PRIORITY IN SWEET LIFE 5|glucosidase 2 alpha|AT5G63840.1|MGI19.5|MGI19_5
kfl_001220060	AT2G47610, AT2G47620, AT3G62870	60S ribosomal protein L7A family protein	AT2G47610|eL8z|Ribosomal Protein eL8z|T30B22.8, AT2G47620|ATSWI3A|CHB1|SWI3A|SWITCH/sucrose nonfermenting 3A|T30B22.7, AT3G62870|eL8y|Ribosomal Protein eL8y|F26K9.300
kfl_001240270	AT1G07670, AT1G07810, AT1G10130, AT4G00900	Ca2+ transporting ATPase	AT1G07670|ATECA4|ECA4|endomembrane-type CA-ATPase 4|F24B9.24|F24B9_24, AT1G07810|ECA1|ATECA1|ACA3|ER-type Ca2+-ATPase 1|ARABIDOPSIS THALIANA ER-TYPE CA2+-ATPASE 1|F24B9.9|F24B9_9|ER-TYPE CA2+-ATPASE, AT1G10130|ECA3|ATECA3|endoplasmic reticulum-type calcium-transporting ATPase 3|ARABIDOPSIS THALIANA ER-TYPE CA2+-ATPASE 3|T27I1.16|T27I1_16, AT4G00900|ECA2|ATECA2|ER-type Ca2+-ATPase 2|ARABIDOPSIS TH…
kfl_001250040	AT2G20690	ribE, RIB5; riboflavin synthase	AT2G20690|F5H14.34|F5H14_34
kfl_001250170	AT2G37190, AT3G53430, AT5G60670	60S ribosomal protein L12	AT2G37190|uL11z|Ribosomal Protein uL11z|T2N18.5|T2N18_5, AT3G53430|uL11y|Ribosomal Protein uL11y|F4P12.130, AT5G60670|RPL12C|uL11x|Ribosomal Protein Like 12C|Ribosomal Protein uL11x|MUP24.13|MUP24_13
kfl_001250200	AT1G04810, AT2G32730	26S proteasome regulatory complex, subunit RPN2/PSMD1	AT1G04810|RPN2b|F13M7.20|F13M7_20, AT2G32730|RPN2a|F24L7.13|F24L7_13
kfl_001260100	AT1G20380, AT1G76140	Prolyl oligopeptidase family protein,Peptidase S9	AT1G20380|POQR|prolyl-oligopeptidase associated with quantitative resistance|F14O10.2|F14O10_2, AT1G76140|POQR-like|T23E18.8|T23E18_8
kfl_001260130	AT1G60740, AT1G65970, AT1G65980, AT3G52960	thioredoxin superfamily protein	AT1G60740|PRXIID|PEROXIREDOXIN IID|F8A5.25|F8A5_25, AT1G65970|TPX2|PRXIIC|thioredoxin-dependent peroxidase 2|PEROXIREDOXIN IIC|F12P19.13|F12P19_13|PEROXIREDOXIN TPX2, AT1G65980|TPX1|thioredoxin-dependent peroxidase 1|F12P19.14|F12P19_14|PEROXIREDOXIN TPX1, AT3G52960|PrxIIE|peroxiredoxin-II-E|F8J2.130
kfl_001260170	AT1G22700	hypothetical protein	AT1G22700|AT1G22700.1|T22J18.13|T22J18_13
kfl_001280140	AT1G53280, AT3G14990, AT4G34020	ThiJ/PfpI domain containing protein	AT1G53280|DJ1B|AtDJ1B|DJ-1b|DJ-1 homolog B|F12M16.18|F12M16_18, AT3G14990|DJ1A|AtDJ1A|DJ-1a|DJ-1 homolog A|K15M2.13|K15M2_13, AT4G34020|DJ1C|AtDJ1C|DJ-1c|DJ-1 homolog C|F28A23.220
kfl_001290190	AT1G50480	10-formyltetrahydrofolate synthetase,THFS 10-formyltetrahydrofolate synthetase, formate--tetrahydrofolate ligase	AT1G50480|THFS|10-formyltetrahydrofolate synthetase|F11F12.17|10-FORMYLTETRAHYDROFOLATE SYNTHETASE
kfl_001290250	AT2G07340	prefoldin subunit	AT2G07340|PFD1|PREFOLDIN 1|T13E11.11|T13E11_11
kfl_001300090	AT5G64050	glutamyl-tRNA synthetase	AT5G64050|ATERS|OVA3|ERS|OVULE ABORTION 3|glutamate tRNA synthetase|MHJ24.3|MHJ24_3
kfl_001300160	AT3G60950, AT3G61030, AT3G61050	hypothetical protein	AT3G60950|T27I15.40, AT3G61030|T27I15.120, AT3G61050|NTMC2TYPE4|NTMC2T4|AtCLB|SYT7|CLB1|calcium-dependent lipid-binding protein|Synaptotagmin 7|T27I15.140
kfl_001300180	AT1G64090, AT2G46170, AT3G61560, AT4G11220, AT4G23630, AT5G41600	reticulon domain containing protein,	AT1G64090|RTNLB3|RTN3|Reticulan like protein B3|reticulon 3|F22C12.15|F22C12_15, AT2G46170|RTNLB5|reticulon-like B 5|T3F17.18, AT3G61560|RTN6|reticulon 6|AT3G61560.1|F2A19.160, AT4G11220|RTNLB2|RTN2|Reticulan like protein B2|reticulon 2|AT4G11220.1|F8L21.10|F8L21_10, AT4G23630|RTNLB1|RTN1|Reticulan like protein B1|reticulon 1|AT4G23630.1|F9D16.100|F9D16_100, AT5G41600|BTI3|RTNLB4|VIRB2-interactin…
kfl_001300270	AT1G22430, AT1G22440, AT1G77120, AT4G22110, AT5G24750, AT5G24760, AT5G42250, AT5G43940	alcohol dehydrogenase class-3	AT1G22430|F12K8.22|F12K8_22, AT1G22440|F12K8.21|F12K8_21, AT1G77120|ADH1|ADH|ATADH|ATADH1|alcohol dehydrogenase 1|ALCOHOL DEHYDROGENASE|ARABIDOPSIS THALIANA ALCOHOL DEHYDROGENASE|F22K20.19|F22K20_19|ALCOHOL DEHYDROGENASE, AT4G22110|F1N20.210|F1N20_210, AT5G24750|AT5G24750.1|T4C12.20, AT5G24760|T4C12.30, AT5G42250|K5J14.6|K5J14_6, AT5G43940|HOT5|ADH2|GSNOR|ATGSNOR1|PAR2|sensitive to hot temperatur…
kfl_001320180	AT2G04039	hypothetical protein	AT2G04039|NdhV|F3L12.11|F3L12_11
kfl_001330090	AT1G22020, AT1G36370, AT4G13890, AT4G13930, AT4G32520, AT4G37930, AT5G26780	serine hydroxymethyltransferase	AT1G22020|SHM6|SHMT6|serine hydroxymethyltransferase 6|F2E2.7|F2E2_7, AT1G36370|SHM7|MSA1|serine hydroxymethyltransferase 7|MORE SULPHUR ACCUMULATION1|F7F23.9|F7F23_9, AT4G13890|SHM5|EDA36|EDA37|SERINE HYDROXYMETHYLTRANSFERASE 5|EMBRYO SAC DEVELOPMENT ARREST 37|EMBRYO SAC DEVELOPMENT ARREST 36|F18A5.280|F18A5_280|SERINE HYDROXYMETHYLTRANSFERASE 5, AT4G13930|SHM4|serine hydroxymethyltransferase 4|…
kfl_001330100	AT1G53240, AT2G22780, AT3G15020, AT3G47520, AT3G53910, AT5G09660	malate dehydrogenase	AT1G53240|mMDH1|mitochondrial malate dehydrogenase 1|F12M16.14|F12M16_14, AT2G22780|PMDH1|peroxisomal NAD-malate dehydrogenase 1|T30L20.4|T30L20_4, AT3G15020|mMDH2|mitochondrial malate dehydrogenase 2|K15M2.16, AT3G47520|MDH|pNAD-MDH|malate dehydrogenase|plastidic NAD-dependent malate dehydrogenase|F1P2.70|MALATE DEHYDROGENASE, AT3G53910|AT3G53910.1|F5K20.210, AT5G09660|PMDH2|peroxisomal NAD-mala…
kfl_001330120	AT2G16600, AT2G21130, AT2G29960, AT2G38730, AT3G22920, AT3G55920, AT3G56070, AT3G62030, AT3G63400, AT4G32420, AT4G34870, AT4G38740, AT5G13120, AT5G58710	rotamase CYP 7	AT2G16600|ROC3|CYP19|AtCYP19-1|rotamase CYP 3|cyclophilin 19|T24I21.1|T24I21_1|CYCLOPHILIN, AT2G21130|F26H11.11|F26H11_11, AT2G29960|CYP5|ATCYP5|CYP19-4|cyclophilin 5|ARABIDOPSIS THALIANA CYCLOPHILIN 5|CYCLOPHILIN 19-4|F23F1.12|F23F1_12, AT2G38730|T6A23.7|T6A23_7, AT3G22920|F5N5.9, AT3G55920|CYP21-2|Cyclophylin 12-2|F27K19.100, AT3G56070|ROC2|rotamase cyclophilin 2|F18O21.30|rotamase CyP 2|rotama…
kfl_001330170	AT1G15140	hypothetical protein	AT1G15140|AT1G15140.1|F9L1.8|F9L1_8
kfl_001340040	AT1G43800, AT2G43710, AT3G02610, AT3G02620, AT3G02630, AT5G16230, AT5G16240	stearoyl-ACP desaturase	AT1G43800|FTM1|SAD6|AAD6|HUP7|FLORAL TRANSITION AT THE MERISTEM1|STEAROYL-ACYL CARRIER PROTEIN delta9-DESATURASE6|ACYL?ACYL CARRIER PROTEIN (ACP) DESATURASE 6|HYPOXIA RESPONSE UNKNOWN PROTEIN 7|F28H19.7|F28H19_7, AT2G43710|SSI2|FAB2|LDW1|AtSSI2|suppressor of SA insensitive 2|FATTY ACID BIOSYNTHESIS 2|lesion dwarf mimic 1|F18O19.18, AT3G02610|AAD2|ACYL-ACYL CARRIER PROTEIN DESATURASE2|F16B3.24|F16…
kfl_001340050	AT1G53240, AT2G22780, AT3G15020, AT3G47520, AT3G53910, AT5G09660	MDH2; malate dehydrogenase	AT1G53240|mMDH1|mitochondrial malate dehydrogenase 1|F12M16.14|F12M16_14, AT2G22780|PMDH1|peroxisomal NAD-malate dehydrogenase 1|T30L20.4|T30L20_4, AT3G15020|mMDH2|mitochondrial malate dehydrogenase 2|K15M2.16, AT3G47520|MDH|pNAD-MDH|malate dehydrogenase|plastidic NAD-dependent malate dehydrogenase|F1P2.70|MALATE DEHYDROGENASE, AT3G53910|AT3G53910.1|F5K20.210, AT5G09660|PMDH2|peroxisomal NAD-mala…
kfl_001340120	AT5G65220	chloroplast ribosomal protein L29	AT5G65220|PRPL29|uL29c|plastid ribosomal proteins of the 50S subunit 29|Ribosomal Protein uL29c|MQN23.16|MQN23_16
kfl_001350080	AT1G08065, AT1G08080, AT2G28210, AT3G52720, AT4G20990, AT4G21000, AT5G04180, AT5G56330	hypothetical protein	AT1G08065|ATACA5|ACA5|ALPHA CARBONIC ANHYDRASE 5|T6D22.30|T6D22_30, AT1G08080|ATACA7|A. THALIANA ALPHA CARBONIC ANHYDRASE 7|AT1G08080.1|T6D22.16|T6D22_16, AT2G28210|ATACA2|ACA2|alpha carbonic anhydrase 2|T3B23.12|T3B23_12, AT3G52720|CAH1|ATACA1|ACA1|CARBONIC ANHYDRASE 1|A. THALIANA ALPHA CARBONIC ANHYDRASE 1|alpha carbonic anhydrase 1|F3C22.120, AT4G20990|ATACA4|A. THALIANA ALPHA CARBONIC ANHYDRA…
kfl_001360150	AT2G47510, AT5G50950	Fumarase	AT2G47510|FUM1|fumarase 1|T30B22.19, AT5G50950|FUM2|FUMARASE 2|K3K7.11|K3K7_11
kfl_001360190	AT1G20340, AT1G76100	plastocyanin, PetE protein	AT1G20340|DRT112|PETE2|DNA-DAMAGE-REPAIR/TOLERATION PROTEIN 112|PLASTOCYANIN 2|F14O10.6|F14O10_6, AT1G76100|PETE1|plastocyanin 1|T23E18.3|T23E18_3|PETE1
kfl_001370120	AT1G11840, AT1G67280	lactoylglutathione lyase	AT1G11840|ATGLX1|GLX1|AtGLYI3|glyoxalase I homolog|glyoxalaseI 3|F12F1.32|F12F1_32|GLYOXALASE I, AT1G67280|AtGLYI6|GlyoxalaseI 6|F1N21.10
kfl_001370220	AT1G05190	chloroplast ribosomal protein L6 precursor	AT1G05190|EMB2394|RPL6|uL6c|embryo defective 2394|Ribosomal Protein uL6c|YUP8H12.20|YUP8H12_20
kfl_001370250	AT5G13630	Magnesium-chelatase H subunit, (CHLH)	AT5G13630|GUN5|CCH|CHLH|CCH1|ABAR|GENOMES UNCOUPLED 5|CONDITIONAL CHLORINA|H SUBUNIT OF MG-CHELATASE|ABA-BINDING PROTEIN|T6I14.12
kfl_001390100	AT2G44920	Tetratricopeptide repeat (TPR)-like superfamily protein	AT2G44920|T13E15.7
kfl_001390300	AT5G04710, AT5G60160	Zn-dependent aspartyl aminopeptidase,Peptidase M18	AT5G04710|DAP2|M18 aspartyl aminopeptidase2|MUK11.9, AT5G60160|DAP1|M18 aspartyl aminopeptidase2|F15L12.1|F15L12_1
kfl_001400060	AT1G77090	psbP family protein	AT1G77090|F22K20.16|F22K20_16
kfl_001400070	AT3G11830	TCP-1/cpn60 chaperonin family protein	AT3G11830|CCT7|Chaperonin containing T-complex polypeptide-1 subunit 7|F26K24.12
kfl_001410280	AT1G12900, AT1G42970, AT3G26650	Glyceraldehyde-3-phosphate dehydrogenase	AT1G12900|GAPA-2|glyceraldehyde 3-phosphate dehydrogenase A subunit 2|F13K23.15|F13K23_15, AT1G42970|GAPB|glyceraldehyde-3-phosphate dehydrogenase B subunit|F13A11.3|F13A11_3|GLYCERALDEHYDE-3-PHOSPHATE DEHYDROGENASE B SUBUNIT, AT3G26650|GAPA|GAPA-1|GAPA1|glyceraldehyde 3-phosphate dehydrogenase A subunit|GLYCERALDEHYDE 3-PHOSPHATE DEHYDROGENASE A SUBUNIT 1|MLJ15.3|GLYCERALDEHYDE 3-PHOSPHATE DEHYD…
kfl_001410310	AT1G23180	ARM repeat superfamily protein	AT1G23180|ARM|T26J12.19|T26J12_19
kfl_001420100	AT1G58380, AT1G58684, AT1G58983, AT1G59359, AT2G41840, AT3G57490	40S ribosomal protein S2	AT1G58380|XW6|uS5z|Ribosomal Protein uS5z|F9K23.9|F9K23_9, AT1G58684|uS5v|RPS2B|Ribosomal Protein uS5v, AT1G58983|uS5u|RPS2B|Ribosomal Protein uS5u|T4M14.1, AT1G59359|uS5y|RPS2B|Ribosomal Protein uS5y|T4M14.3|T4M14_3, AT2G41840|uS5x|RPS2C|Ribosomal Protein uS5x|T11A7.6|T11A7_6, AT3G57490|uS5w|Ribosomal Protein uS5w|T8H10.90
kfl_001420120	AT5G36700, AT5G36790, AT5G47760	2-phosphoglycolate phosphatase	AT5G36700|ATPGLP1|PGLP1|2-phosphoglycolate phosphatase 1|F24C7.16, AT5G36790|F5H8.7|F5H8_7, AT5G47760|PGLP2|ATPGLP2|ATPK5|2-phosphoglycolate phosphatase 2|MCA23.8|MCA23_8
kfl_001430130	AT3G15520	cyclophilin-like peptidyl-prolyl cis-trans isomerase family protein	AT3G15520|CYP37|CYCLOPHILIN 37|MJK13.18
kfl_001430140	AT3G04840, AT4G34670	40S ribosomal protein S3A	AT3G04840|AT3G04840.1|T9J14.21|T9J14_21, AT4G34670|AT4G34670.1|T4L20.250|T4L20_250
kfl_001440120	AT1G23410, AT1G31340, AT1G55060, AT1G65350, AT2G35635, AT2G36170, AT2G47110, AT3G52590, AT3G62250, AT4G02890, AT4G05050, AT4G05320, AT5G03240, AT5G20620, AT5G37640	Ubiquitin/40S ribosomal protein S27a fusion	AT1G23410|RPS27aA|eS31z|Ribosomal Protein eS31z|F26F24.28|F26F24_28, AT1G31340|RUB1|NEDD8|ATRUB1|related to ubiquitin 1|ARABIDOPSIS THALIANA RELATED TO UBIQUITIN 1|T19E23.13|T19E23_13, AT1G55060|UBQ12|ubiquitin 12|T7N22.10, AT1G65350|UBQ13|ubiquitin 13|T8F5.13|T8F5_13, AT2G35635|UBQ7|RUB2|ubiquitin 7|RELATED TO UBIQUITIN 2, AT2G36170|UBQ2|RPL40A|eL40z|ubiquitin extension protein 2|60S ribosomal p…
kfl_001460250	AT2G19940	N-acetyl-gamma-glutamyl-phosphate reductase	AT2G19940|F6F22.3|F6F22_3
kfl_001470090	AT3G05540, AT3G16640	translationally controlled tumor protein	AT3G05540|AT3G05540.1|F18C1.20|F18C1_20, AT3G16640|TCTP1|AtTCTP1|translationally controlled tumor protein|MGL6.19
kfl_001480080	AT1G27680, AT2G21590, AT4G39210, AT5G19220, AT5G48300	glucose-1-phosphate adenylyltransferase	AT1G27680|APL2|ADPGLC-PPase large subunit|T22C5.13|T22C5_13, AT2G21590|APL4|F2G1.14|F2G1_14, AT4G39210|APL3|T22F8.110|T22F8_110, AT5G19220|ADG2|APL1|ADP GLUCOSE PYROPHOSPHORYLASE 2|ADP glucose pyrophosphorylase large subunit 1|T24G5.120|T24G5_120|ADPG PYROPHOSPHORYLASE, AT5G48300|ADG1|APS1|ADP glucose pyrophosphorylase 1|ADP-GLUCOSE PYROPHOSPHORYLASE SMALL SUBUNIT 1|K23F3.2|K23F3_2|ADP GLUCOSE PY…
kfl_001480160	AT3G08920	hypothetical protein	AT3G08920|STR10|Rhodanese-like protein|T16O11.14
kfl_001490030	AT4G27700	Hypothetical protein, senescence-associated protein, (DIN1)	AT4G27700|T29A15.190|T29A15_190
kfl_001500170	AT3G15010	RNA binding domain protein	AT3G15010|UBA2c|UBP1-associated protein 2C|K15M2.15
kfl_001510140	AT2G30860, AT2G30870, AT3G03190, AT3G62760, AT5G17220	Glutathione S-transferase	AT2G30860|ATGSTF9|GLUTTR|ATGSTF7|GSTF9|glutathione S-transferase PHI 9|F7F1.7|F7F1_7|glutathione transferase, AT2G30870|ATGSTF10|ERD13|ATGSTF4|GSTF10|ARABIDOPSIS THALIANA GLUTATHIONE S-TRANSFERASE PHI 10|EARLY DEHYDRATION-INDUCED 13|glutathione S-transferase PHI 10|F7F1.8|F7F1_8|GLUTATHIONE S-TRANSFERASE, AT3G03190|ATGSTF11|ATGSTF6|GSTF11|glutathione S-transferase F11|ARABIDOPSIS GLUTATHIONE-S-TR…
kfl_001510300	AT2G38400, AT3G08860, AT4G39660	Alanine-glyoxylate aminotransferase AGT2	AT2G38400|AGT3|alanine:glyoxylate aminotransferase 3|T19C21.11|T19C21_11|ALANINE:GLYOXYLATE AMINOTRANSFERASE 2 HOMOLOG, AT3G08860|PYD4|PYRIMIDINE 4|T16O11.21, AT4G39660|AT4G39660.2
kfl_001520060	AT2G19620, AT4G29520, AT5G11790, AT5G56750	hypothetical protein	AT2G19620|AT2G19620.1|F3P11.22|F3P11_22, AT4G29520|SES1|Sensitive to Salt1|T16L4.30|T16L4_30, AT5G11790|AT5G11790.1|T22P22.180|T22P22_180, AT5G56750|AT5G56750.1|MIK19.22|MIK19_22
kfl_001580150	AT1G14830, AT2G44590, AT3G60190, AT3G61760, AT5G42080	Dynamin family protein	AT1G14830|ADL1C|ADL5|DRP1C|DL1C|DYNAMIN-like 1C|ARABIDOPSIS DYNAMIN-LIKE PROTEIN 5|DYNAMIN RELATED PROTEIN 1C|F10B6.23|F10B6_23|DYNAMIN-LIKE PROTEIN 5, AT2G44590|ADL1D|DL1D|DYNAMIN-like 1D|F16B22.8, AT3G60190|ADL4|ADLP2|EDR3|DRP1E|ADL1E|DL1E|ARABIDOPSIS DYNAMIN-LIKE 4|DYNAMIN-LIKE PROTEIN 2|ENHANCED DISEASE RESISTANCE 3|DYNAMIN-RELATED PROTEIN 1E|DYNAMIN-like 1E|F27H5.4, AT3G61760|ADL1B|DL1B|DYNA…
kfl_001590060	AT1G02500, AT2G36880, AT3G17390, AT4G01850	S-adenosylmethionine synthetase	AT1G02500|SAM1|SAM-1|MAT1|AtSAM1|METK1|SAMS1|S-adenosylmethionine synthetase 1|S-ADENOSYLMETHIONINE SYNTHETASE-1|T14P4.17|T14P4_17, AT2G36880|MAT3|methionine adenosyltransferase 3|T1J8.6|T1J8_6, AT3G17390|MTO3|SAMS3|MAT4|AtSAMS3|METHIONINE OVER-ACCUMULATOR 3|S-ADENOSYLMETHIONINE SYNTHETASE 3|METHIONINE ADENOSYLTRANSFERASE 4|MGD8.26|S-ADENOSYLMETHIONINE SYNTHETASE, AT4G01850|SAM-2|MAT2|SAM2|AtSAM2…
kfl_001600040	AT1G62750	chloroplast elongation factor EF-G	AT1G62750|ATSCO1|ATSCO1/CPEF-G|SNOWY COTYLEDON 1|AT1G62750.1|F23N19.11|F23N19_11
kfl_001600050	AT1G04270, AT1G33850, AT5G09490, AT5G09500, AT5G09510, AT5G43640	40S ribosomal protein S15	AT1G04270|RPS15|uS19u|cytosolic ribosomal protein S15|Ribosomal Protein uS19u|F19P19.29|F19P19_29|RIBOSOMAL PROTEIN S15, AT1G33850|T3M13.13, AT5G09490|uS19z|Ribosomal Protein uS19z|T5E8.290|T5E8_290, AT5G09500|uS19y|Ribosomal Protein uS19y|T5E8.300|T5E8_300, AT5G09510|uS19x|Ribosomal Protein uS19x|T5E8.310|T5E8_310, AT5G43640|RPS15E|uS19w|Ribosomal protein S15E|Ribosomal Protein uS19w|K9D7.14|K9D…
kfl_001600170	AT1G06400, AT1G07410, AT1G09630, AT1G16920, AT1G28550, AT2G33870, AT3G15060, AT3G46830, AT4G18430, AT4G18800, AT5G45750, AT5G59150, AT5G60860	Rab family GTPase	AT1G06400|ARA2|ATRABA1A|ATRAB11E|ARA-2|ARABIDOPSIS THALIANA RAB GTPASE HOMOLOG A1A|T2D23.10|T2D23_10|SMALL GTP-BINDING PROTEIN|ARA-2, AT1G07410|ATRABA2B|RAB-A2B|ATRAB-A2B|RABA2b|RAB GTPase homolog A2B|ARABIDOPSIS RAB GTPASE HOMOLOG A2B|F22G5.24|F22G5_24, AT1G09630|ATRAB11C|ATRABA2A|ATRAB-A2A|RAB-A2A|RAB11c|RAB GTPase 11C|ARABIDOPSIS RAB GTPASE A2A|RAB GTPASE A2A|F21M12.2|F21M12_2|RAS-RELATED SMAL…
kfl_001600190	AT1G07320	chloroplast ribosomal protein L4 precursor	AT1G07320|RPL4|EMB2784|PRPL4|uL4c|ribosomal protein L4|EMBRYO DEFECTIVE 2784|plastid ribosomal protein L4|Ribosomal Protein uL4c|F22G5.34|F22G5_34|ribosomal protein l4
kfl_001620020	AT5G04430	RNA-binding protein Nova-1	AT5G04430|BTR1|BTR1S|AtKH22|BTR1L|BINDING TO TOMV RNA 1|BINDING TO TOMV RNA 1S (SHORT FORM)|binding to TOMV RNA 1L (long form)|T19N18.7|BTR1
kfl_001620090	AT2G02560	Cullin-associated and neddylation-dissociated, (CAND1) homolog	AT2G02560|ATCAND1|ETA2|TIP120|HVE|CULLIN-ASSOCIATED AND NEDDYLATION DISSOCIATED 1|HEMIVENATA|AT2G02560.1|T8K22.14|T8K22_14
kfl_001630030	AT3G60240	eukaryotic translation initiation factor 4G	AT3G60240|EIF4G|CUM2|eukaryotic translation initiation factor 4G|CUCUMOVIRUS MULTIPLICATION 2|EUKARYOTIC TRANSLATION INITIATION FACTOR 4G
kfl_001640140	AT2G03150	hypothetical protein, putative SAP-domain containing DNA-binding protein	AT2G03150|emb1579|RSA1|embryo defective 1579|SHORT ROOT IN SALT MEDIUM 1|T18E12.18|T18E12_18
kfl_001660150	AT2G19730, AT4G29410	60S ribosomal protein L28	AT2G19730|eL28z|Ribosomal Protein eL28z|F6F22.24|F6F22_24, AT4G29410|eL28y|Ribosomal Protein eL28y|F17A13.230|F17A13_230
kfl_001660170	AT3G63060, AT5G15440, AT5G39360	hypothetical protein	AT3G63060|EDL3|EID1-like 3|T20O10.160, AT5G15440|EDL1|EID1-like 1|T20K14.50|T20K14_50, AT5G39360|AT5G39360.1|MUL8.4|MUL8_4
kfl_001670040	AT1G01050, AT2G18230, AT2G46860, AT3G53620, AT4G01480	pyrophosphorylase	AT1G01050|AtPPa1|PPa1|pyrophosphorylase 1|T25K16.5|T25K16_5, AT2G18230|AtPPa2|PPa2|pyrophosphorylase 2|T30D6.26|T30D6_26, AT2G46860|AtPPa3|PPa3|pyrophosphorylase 3|F19D11.23|F19D11_23, AT3G53620|AtPPa4|PPa4|pyrophosphorylase 4|F4P12.320, AT4G01480|AtPPa5|PPa5|pyrophosphorylase 5|F11O4.12|F11O4_12
kfl_001670070	AT1G03630, AT4G03510, AT4G27440, AT4G27470, AT4G28270, AT5G54190	NADPH:protochlorophyllide oxidoreductase, (POR)	AT1G03630|PORC|AT1G03630.1|F21B7.24|NADPH:PROTOCHLOROPHYLLIDE OXIDOREDUCTASE, AT4G03510|ATRMA1|AT4G03510.1|F9H3.14|F9H3_14, AT4G27440|AT4G27440.1|F27G19.40|F27G19_40|PROTOCHLOROPHYLLIDE OXIDOREDUCTASE B, AT4G27470|ATRMA3|AT4G27470.1|F27G19.70|F27G19_70, AT4G28270|ATRMA2|AT4G28270.1|F26K10.150|F26K10_150, AT5G54190|AT5G54190.1|K18G13.7|K18G13_7
kfl_001670090	AT2G36390, AT5G03650	starch branching enzyme 4	AT2G36390|SBE2.1|BE3|starch branching enzyme 2.1|BRANCHING ENZYME 3|F1O11.2|F1O11_2, AT5G03650|SBE2.2|starch branching enzyme 2.2|F17C15.70|F17C15_70
kfl_001690030	AT2G42390, AT5G56360	hypothetical protein	AT2G42390|MHK10.11|MHK10_11, AT5G56360|PSL4|PRIORITY IN SWEET LIFE 4|MCD7.9|MCD7_9
kfl_001690050	AT1G20020, AT5G66190	ferredoxin-NADP reductase	AT1G20020|ATLFNR2|FNR2|LFNR2|LEAF FNR 2|ferredoxin-NADP(+)-oxidoreductase 2|leaf-type chloroplast-targeted FNR 2|T20H2.20|T20H2_20|FERREDOXIN:NADP(H) OXIDOREDUCTASE|FNR2, AT5G66190|ATLFNR1|FNR1|LFNR1|LEAF FNR 1|ferredoxin-NADP(+)-oxidoreductase 1|leaf-type chloroplast-targeted FNR 1|K2A18.27|K2A18_27|FERREDOXIN:NADP(H) OXIDOREDUCTASE|FNR1
kfl_001690070	AT4G17260	lactate dehydrogenase	AT4G17260|DL4665W|FCAALL.172
kfl_001690090	AT3G50560	hypothetical protein	AT3G50560|T20E23.160
kfl_001690110	AT1G09640, AT1G57720	eukaryotic translation elongation factor 1 gamma (eEF-1g)	AT1G09640|F21M12.3|F21M12_3, AT1G57720|T8L23.18|T8L23_18
kfl_001690160	AT1G63940	Monodehydroascorbate reductase	AT1G63940|MDAR6|monodehydroascorbate reductase 6|T12P18.4|T12P18_4
kfl_001710150	AT2G43180, AT3G59310, AT3G59320, AT3G59330, AT3G59340	Putative isocitrate lyase	AT2G43180|F14B2.12, AT3G59310|F25L23.170, AT3G59320|AT3G59320.1|F25L23.180, AT3G59330|F25L23.190, AT3G59340|F25L23.200
kfl_001720020	AT5G10860	cystathionine beta-synthase (CBS) family protein	AT5G10860|CBSX3|CBS domain containing protein 3|T30N20.130|T30N20_130
kfl_001730190	AT5G51030, AT5G61830	NAD(P)-binding Rossmann-fold superfamily protein	AT5G51030|AT5G51030.1|K3K7.21|K3K7_21, AT5G61830|AT5G61830.1|MAC9.11|MAC9_11
kfl_001730240	AT1G04820, AT1G50010, AT1G64740, AT4G14960, AT5G19770, AT5G19780	Alpha tubulin	AT1G04820|TUA4|TOR2|tubulin alpha-4 chain|TORTIFOLIA 2|F13M7.19, AT1G50010|TUA2|tubulin alpha-2 chain|F2J10.11|F2J10_11, AT1G64740|TUA1|alpha-1 tubulin|F13O11.5|F13O11_5, AT4G14960|TUA6|Tubulin alpha-6, AT5G19770|TUA3|tubulin alpha-3|T29J13.190|T29J13_190, AT5G19780|TUA5|tubulin alpha-5|T29J13.200|alpha tubulin
kfl_001740060	AT3G48710, AT4G26630, AT5G55660, AT5G63550	hypothetical protein	AT3G48710|DEK1|DEK domain-containing chromatin-associated protein 1|T8P19.220, AT4G26630|DEK3|DEK-domain containing protein 3|T15N24.80|T15N24_80, AT5G55660|DEK4|DEK domain-containing chromatin-associated protein 4|MDF20.10|MDF20_10, AT5G63550|DEK2|DEK domain-containing chromatin-associated protein 2|MLE2.18|MLE2_18
kfl_001740110	AT2G47570, AT3G05590, AT5G27850	60S ribosomal protein L18 family protein	AT2G47570|eL18z|Ribosomal Protein eL18z|T30B22.13, AT3G05590|RPL18|eL18y|ribosomal protein L18|Ribosomal Protein eL18y|F18C1.14|F18C1_14|CYTOPLASMIC RIBOSOMAL PROTEIN L18, AT5G27850|RPL18C|eL18x|Ribosomal Protein eL18x|F14I23.10|F14I23_10
kfl_001750130	AT2G36460, AT3G52930, AT4G26520, AT4G26530, AT5G03690	fructose-bisphosphate aldolase	AT2G36460|FBA6|fructose-bisphosphate aldolase 6|F1O11.9|F1O11_9, AT3G52930|FBA8|AtFBA8|fructose-bisphosphate aldolase 8|F8J2.100, AT4G26520|FBA7|AtFBA7|fructose-bisphosphate aldolase 7|M3E9.50|M3E9_50, AT4G26530|FBA5|AtFBA5|DEG22|fructose-bisphosphate aldolase 5|M3E9.40|M3E9_40, AT5G03690|FBA4|AtFBA4|fructose-bisphosphate aldolase 4|F17C15.110|F17C15_110
kfl_001770020	AT3G20500, AT3G52780, AT3G52810, AT3G52820	Purple acid phosphatases superfamily protein	AT3G20500|ATPAP18|PURPLE ACID PHOSPHATASE 18|AT3G20500.1|K10D20.4, AT3G52780|ATPAP20|AT3G52780.1|F3C22.180, AT3G52810|ATPAP21|PURPLE ACID PHOSPHATASE 21|AT3G52810.1|F3C22.210, AT3G52820|ATPAP22|PURPLE ACID PHOSPHATASE 22|AT3G52820.1|F3C22.220
kfl_001770050	AT3G02530, AT5G16070	TCP-1/cpn60 chaperonin family protein	AT3G02530|AT3G02530.1|F16B3.16|F16B3_16, AT5G16070|AT5G16070.1|F1N13.210|F1N13_210
kfl_001770120	AT3G25220, AT5G48580	FKBP-type peptidyl-prolyl cis-trans isomerase	AT3G25220|FKBP15-1|FK506-binding protein 15 kD-1|MJL12.19, AT5G48580|FKBP15-2|FK506- and rapamycin-binding protein 15 kD-2|K15N18.5|K15N18_5|IMMUNOPHILIN
kfl_001770160	AT3G52140	tetratricopeptide repeat (TPR)-containing protein	AT3G52140|FMT|FRIENDLY|FRIENDLY MITOCHONDRIA|AT3G52140.1|F4F15.250
kfl_001770260	AT1G62920, AT1G67250, AT5G38650, AT5G38660	hypothetical protein	AT1G62920|F16P17.25|F16P17_25, AT1G67250|UMP1a|F1N21.7, AT5G38650|UMP1b|MBB18.20|MBB18_20, AT5G38660|AT5G38660.2
kfl_001800080	AT3G04610, AT4G26000	RNA-binding KH domain-containing protein	AT3G04610|FLK|AtKH11|flowering locus KH domain|F7O18.9|F7O18_9, AT4G26000|PEP|AtKH20|PEPPER|F20B18.110|F20B18_110
kfl_001800170	AT2G37760, AT2G37770, AT2G37790, AT3G53880	E1.1.1.2, adh; alcohol dehydrogenase (NADP+)	AT2G37760|AKR4C8|Aldo-keto reductase family 4 member C8|T8P21.6, AT2G37770|ChlAKR|AKR4C9|Chloroplastic aldo-keto reductase|Aldo-keto reductase family 4 member C9|T8P21.32, AT2G37790|AKR4C10|Aldo-keto reductase family 4 member C10|T8P21.30|T8P21_30, AT3G53880|AKR4C11|Aldo-keto reductase family 4 member C11|F5K20.180
kfl_001810200	AT1G06020, AT1G06030, AT1G50390, AT1G66430, AT2G31390, AT3G59480, AT4G10260, AT5G51830	fructokinase	AT1G06020|FRK3|Fructokinase 3|AT1G06020.1|T21E18.7|T21E18_7, AT1G06030|FRK2|Fructokinase 2|AT1G06030.1|T21E18.8|T21E18_8, AT1G50390|AT1G50390.1|F14I3.3|F14I3_3, AT1G66430|FRK6|FRK3|Fructokinase 6|Fructokinase 3|F28G11.11|F28G11_11, AT2G31390|FRK2|FRK1|Fructokinase 2|Fructokinase 1|T28P16.12|T28P16_12, AT3G59480|FRK4|Fructokinase 4|AT3G59480.1|T16L24.30, AT4G10260|FRK4|FRK5|Fructokinase 4|Fructoki…
kfl_001810250	AT3G27830, AT3G27840, AT3G27850	chloroplast ribosomal protein L12 precursor	AT3G27830|RPL12-A|RPL12|bL12cz|ribosomal protein L12-A|RIBOSOMAL PROTEIN L12|Ribosomal Protein bL12cz|K16N12.19|rpl12, AT3G27840|RPL12-B|bL12cy|ribosomal protein L12-B|Ribosomal Protein bL12cy|K16N12.20, AT3G27850|RPL12-C|bL12cx|ribosomal protein L12-C|Ribosomal Protein bL12cx|K16N12.21|rpl12
kfl_001850100	AT4G29060, AT4G29070	Mitochondrial translation elongation factor EF-Ts	AT4G29060|emb2726|embryo defective 2726|F19B15.90|F19B15_90, AT4G29070|F19B15.100|F19B15_100
kfl_001850150	AT1G13440, AT1G16300, AT1G79530, AT3G04120	glyceraldehyde-3-phosphate dehydrogenase	AT1G13440|GAPC-2|GAPC2|GLYCERALDEHYDE-3-PHOSPHATE DEHYDROGENASE C-2|glyceraldehyde-3-phosphate dehydrogenase C2|T6J4.17|T6J4_17, AT1G16300|GAPCP-2|glyceraldehyde-3-phosphate dehydrogenase of plastid 2|f3o9.10|f3o9_10, AT1G79530|GAPCP-1|glyceraldehyde-3-phosphate dehydrogenase of plastid 1|t8k14.5|t8k14_5, AT3G04120|GAPC|GAPC-1|GAPC1|GLYCERALDEHYDE-3-PHOSPHATE DEHYDROGENASE C SUBUNIT|glyceraldehyd…
kfl_001860160	AT2G41220, AT5G04140	NADH-dependent glutamate synthase 1	AT2G41220|GLU2|glutamate synthase 2|F13H10.23|F13H10_23|GLUTAMATE SYNTHASE PRECURSOR, AT5G04140|GLU1|GLS1|GLUS|FD-GOGAT|glutamate synthase 1|FERREDOXIN-DEPENDENT GLUTAMATE SYNTHASE 1|FERREDOXIN-DEPENDENT GLUTAMATE SYNTHASE|F21E1.60|F21E1_60|GLUTAMATE SYNTHASE 1|GLUTAMATE SYNTHASE
kfl_001860190	AT4G23890	hypothetical protein	AT4G23890|CRR31|NdhS|CHLORORESPIRATORY REDUCTION 31|NADH dehydrogenase-like complex S|T32A16.60|T32A16_60
kfl_001870050	AT1G13060, AT3G26340	20S proteasome, regulatory subunit beta protein	AT1G13060|PBE1|20S proteasome beta subunit E1|F3F19.8|F3F19_8|20S PROTEASOME BETA SUBUNIT PBE1, AT3G26340|PBE2|F20C19.13
kfl_001870130	AT1G63770	Peptidase M1 family protein	AT1G63770|AT1G63770.4
kfl_001870220	AT1G19920, AT3G22890, AT5G43780	ATP sulfurylase	AT1G19920|APS2|ASA1|ATPS2|ATP SULFURYLASE ARABIDOPSIS 1|F6F9.2|F6F9_2|ATP SULFURYLASE PRECURSOR, AT3G22890|APS1|ATPS1|ATP sulfurylase 1|F5N5.7, AT5G43780|APS4|ATPS4|MQD19.13|MQD19_13
kfl_001880090	AT2G43030	chloroplast ribosomal protein L3 precursor	AT2G43030|PRPL3|uL3c|plastid ribosomal proteins of the 50S subunit|Ribosomal Protein uL3c|MFL8.11|MFL8_11
kfl_001880130	AT2G44040, AT3G59890	dihydrodipicolinate reductase	AT2G44040|F6E13.17, AT3G59890|F24G16.160
kfl_001900180	AT4G24280, AT4G37910, AT5G09590, AT5G49910	heat shock protein (hsp 70) family	AT4G24280|cpHsc70-1|HSP70-6|chloroplast heat shock protein 70-1|HEAT SHOCK PROTEIN 70-6|T22A6.110|T22A6_110, AT4G37910|mtHsc70-1|HSP70-9|mitochondrial heat shock protein 70-1|F20D10.30|F20D10_30, AT5G09590|MTHSC70-2|HSC70-5|HSP70-10|mitochondrial HSO70 2|HEAT SHOCK COGNATE|HEAT SHOCK PROTEIN 70-10|F17I14.220|F17I14_220|HEAT SHOCK PROTEIN 70, AT5G49910|HSC70-7|cpHsc70-2|HSP70-7|HEAT SHOCK PROTEIN …
kfl_001910030	AT1G06680, AT2G30790	psbP1-2, photosystem II oxygen-evolving enhancer protein II-2	AT1G06680|PSBP-1|OEE2|PSII-P|OE23|photosystem II subunit P-1|OXYGEN-EVOLVING ENHANCER PROTEIN 2|PHOTOSYSTEM II SUBUNIT P|OXYGEN EVOLVING COMPLEX SUBUNIT 23 KDA|F12K11.3|F12K11_3|OE23|OXYGEN EVOLVING COMPLEX SUBUNIT 23 KDA, AT2G30790|PSBP-2|photosystem II subunit P-2|T11J7.18|T11J7_18|PSII-P|OXYGEN EVOLVING COMPLEX SUBUNIT 23 KDA|OEC23
kfl_001910070	AT1G11860	glycine cleavage T-protein family	AT1G11860|GLDT|F12F1.30|F12F1_30
kfl_001920150	AT1G19730, AT1G45145, AT1G59730, AT1G69880, AT2G40790, AT3G08710, AT3G17880, AT3G51030, AT3G56420, AT4G22670, AT5G39950, AT5G42980	hypothetical protein	AT1G19730|ATH4|thioredoxin H-type 4|AT1G19730.1|F14P1.32|F14P1_32|thioredoxin, AT1G45145|ATTRX5|ATH5|LIV1|TRX-h5|TRXh5|thioredoxin H-type 5|LOCUS OF INSENSITIVITY TO VICTORIN 1|AT1G45145.1|F27F5.21|F27F5_21|thioredoxin, AT1G59730|ATH7|thioredoxin H-type 7|AT1G59730.1|F23H11.5|F23H11_5, AT1G69880|ATH8|TH8|thioredoxin H-type 8|T17F3.9|T17F3_9, AT2G40790|ATCXXS2|C-terminal cysteine residue is change…
kfl_001930130	AT3G08740	elongation factor P (EF-P) family protein	AT3G08740|F17O14.21
kfl_001930150	AT1G03130, AT4G02770	psaD, photosystem I subunit II	AT1G03130|AT1G03130.1|F10O3.4|F10O3_4|PSI-D, AT4G02770|PSAD1|AT4G02770.1|T5J8.7|T5J8_7|PSI-D
kfl_001950020	AT2G20420	ATP citrate lyase (ACL) family protein|succinyl-CoA ligase beta-chain, mitochondrial precursor	AT2G20420|F11A3.3|F11A3_3
kfl_001950150	AT4G15440, AT5G42650	allene oxide synthase	AT4G15440|HPL1|CYP74B2|hydroperoxide lyase 1|DL3766W|FCAALL.125|HYDROPEROXIDE LYASE 1, AT5G42650|AOS|CYP74A|DDE2|allene oxide synthase|CYTOCHROME P450 74A|DELAYED DEHISCENCE 2
kfl_001960050	AT3G09940, AT3G27820, AT3G52880, AT5G03630	monodehydroascorbate reductase	AT3G09940|MDAR3|AtMDAR3|MONODEHYDROASCORBATE REDUCTASE 3|F8A24.20, AT3G27820|ATMDAR4|MDAR4|MONODEHYDROASCORBATE REDUCTASE 4|K16N12.9, AT3G52880|ATMDAR1|MDAR1|monodehydroascorbate reductase 1|F8J2.50, AT5G03630|MDAR2|F17C15.50|F17C15_50
kfl_001980100	AT1G23800, AT3G24503, AT3G48000	putative aldehyde dehydrogenase	AT1G23800|ALDH2B7|ALDH2B|aldehyde dehydrogenase 2B7|aldehyde dehydrogenase 2B|F5O8.35|F5O8_35, AT3G24503|ALDH2C4|ALDH1A|REF1|aldehyde dehydrogenase 2C4|aldehyde dehydrogenase 1A|REDUCED EPIDERMAL FLUORESCENCE1, AT3G48000|ALDH2B4|ALDH2|ALDH2A|aldehyde dehydrogenase 2B4|aldehyde dehydrogenase 2|aldehyde dehydrogenase 2A|T17F15.130|ALDEHYDE DEHYDROGENASE 2
kfl_002010060	AT1G54340, AT1G65930, AT5G14590	NADP+-dependent isocitrate dehydrogenase	AT1G54340|ICDH|isocitrate dehydrogenase|F20D21.16|F20D21_16, AT1G65930|cICDH|cytosolic NADP+-dependent isocitrate dehydrogenase|F12P19.10|F12P19_10, AT5G14590|T15N1.80|T15N1_80
kfl_002010140	AT1G02360, AT3G12500, AT4G01700, AT4G35250	NAD(P)-binding Rossmann-fold superfamily protein	AT1G02360|T6A9.5|T6A9_5, AT3G12500|ATHCHIB|PR3|PR-3|CHI-B|B-CHI|HCHIB|basic chitinase|PATHOGENESIS-RELATED 3|T2E22.18, AT4G01700|T15B16.5|T15B16_5, AT4G35250|AT4G35250.1|F23E12.190|F23E12_190
kfl_002010150	AT1G06430, AT2G30950, AT5G15250	FtsH extracellular protease family, FtsH2	AT1G06430|FTSH8|FTSH protease 8|F12K11.22|FTSH8, AT2G30950|VAR2|FTSH2|VARIEGATED 2|F7F1.16|F7F1_16, AT5G15250|FTSH6|ATFTSH6|FTSH protease 6|F8M21.140|F8M21_140
kfl_002010200	AT2G28755, AT2G28760, AT2G47650, AT3G46440, AT3G53520, AT3G62830, AT5G59290	NAD dependent epimerase/dehydratase family domain containing protein	AT2G28755|AT2G28755.1|F8N16.4|F8N16_4, AT2G28760|UXS6|UDP-XYL synthase 6|F8N16.5|F8N16_5, AT2G47650|UXS4|UDP-xylose synthase 4|T30B22.31|T30B22_31, AT3G46440|UXS5|UDP-XYL synthase 5|F18L15.160, AT3G53520|UXS1|ATUXS1|UDP-glucuronic acid decarboxylase 1|F4P12.220, AT3G62830|UXS2|ATUXS2|AUD1|UDP-GLUCURONIC ACID DECARBOXYLASE 2|F26K9.260, AT5G59290|UXS3|ATUXS3|UDP-glucuronic acid decarboxylase 3|MNC1…
kfl_002020070	AT2G15620	nitrite reductase 1	AT2G15620|NIR|ATHNIR|NITRITE REDUCTASE|ARABIDOPSIS THALIANA NITRITE REDUCTASE|AT2G15620.1|F9O13.17|F9O13_17
kfl_002030030	AT1G04820, AT1G50010, AT1G64740, AT4G14960, AT5G19770, AT5G19780	Alpha tubulin	AT1G04820|TUA4|TOR2|tubulin alpha-4 chain|TORTIFOLIA 2|F13M7.19, AT1G50010|TUA2|tubulin alpha-2 chain|F2J10.11|F2J10_11, AT1G64740|TUA1|alpha-1 tubulin|F13O11.5|F13O11_5, AT4G14960|TUA6|Tubulin alpha-6, AT5G19770|TUA3|tubulin alpha-3|T29J13.190|T29J13_190, AT5G19780|TUA5|tubulin alpha-5|T29J13.200|alpha tubulin
kfl_002030090	AT3G23940	dihydroxy-acid dehydratase	AT3G23940|DHAD|Dihydroxyacid dehydratase|F14O13.18
kfl_002040110	AT2G24200, AT4G30910, AT4G30920	leucine aminopeptidase	AT2G24200|LAP1|atLAP1|leucyl aminopeptidase 1|F27D4.11|F27D4_11, AT4G30910|LAP3|leucyl aminopeptidase 3|F6I18.180|F6I18_180, AT4G30920|LAP2|AtLAP2|leucyl aminopeptidase 2|F6I18.170|F6I18_170
kfl_002040130	AT3G10405	hypothetical protein	AT3G10405
kfl_002060060	AT2G47470	PDIA6, TXNDC7; protein disulfide-isomerase A6	AT2G47470|ATPDIL2-1|UNE5|MEE30|PDI11|ATPDI11|PDI-LIKE 2-1|UNFERTILIZED EMBRYO SAC 5|MATERNAL EFFECT EMBRYO ARREST 30|PROTEIN DISULFIDE ISOMERASE 11|ARABIDOPSIS THALIANA PROTEIN DISULFIDE ISOMERASE 11|T30B22.23
kfl_002060190	AT2G30410	hypothetical protein	AT2G30410|TFCA|TUBULIN FOLDING FACTOR A|AT2G30410.1|T9D9.22|T9D9_22
kfl_002080120	AT1G27680, AT2G21590, AT4G39210, AT5G19220, AT5G48300	GDP-mannose pyrophosphorylase/mannose-1-phosphate guanylyltransferase	AT1G27680|APL2|ADPGLC-PPase large subunit|T22C5.13|T22C5_13, AT2G21590|APL4|F2G1.14|F2G1_14, AT4G39210|APL3|T22F8.110|T22F8_110, AT5G19220|ADG2|APL1|ADP GLUCOSE PYROPHOSPHORYLASE 2|ADP glucose pyrophosphorylase large subunit 1|T24G5.120|T24G5_120|ADPG PYROPHOSPHORYLASE, AT5G48300|ADG1|APS1|ADP glucose pyrophosphorylase 1|ADP-GLUCOSE PYROPHOSPHORYLASE SMALL SUBUNIT 1|K23F3.2|K23F3_2|ADP GLUCOSE PY…
kfl_002090070	AT4G34460, AT4G34490	Adenylate cyclase-associated protein (CAP/Srv2p)	AT4G34460|AGB1|ELK4|ATAGB1|GTP binding protein beta 1|ERECTA-LIKE 4|T4L20.40|T4L20_40|ARABIDOPSIS G-PROTEIN BETA SUBUNIT, AT4G34490|ATCAP1|CAP 1|CAP1|cyclase associated protein 1|T4L20.70|T4L20_70
kfl_002100020	AT1G08065, AT1G08080, AT2G28210, AT3G52720, AT4G20990, AT4G21000, AT5G04180, AT5G56330	carbonic anhydrase	AT1G08065|ATACA5|ACA5|ALPHA CARBONIC ANHYDRASE 5|T6D22.30|T6D22_30, AT1G08080|ATACA7|A. THALIANA ALPHA CARBONIC ANHYDRASE 7|AT1G08080.1|T6D22.16|T6D22_16, AT2G28210|ATACA2|ACA2|alpha carbonic anhydrase 2|T3B23.12|T3B23_12, AT3G52720|CAH1|ATACA1|ACA1|CARBONIC ANHYDRASE 1|A. THALIANA ALPHA CARBONIC ANHYDRASE 1|alpha carbonic anhydrase 1|F3C22.120, AT4G20990|ATACA4|A. THALIANA ALPHA CARBONIC ANHYDRA…
kfl_002100030	AT2G45870, AT3G61320	hypothetical protein	AT2G45870|VCCN2|VCCN2|F4I18.15, AT3G61320|BEST|AtVCCN1|VCCN1|bestrophin-like protein|T20K12.220
kfl_002100080	AT5G11170, AT5G11200	DEAD/DEAH box RNA helicase family protein|DEAD-box ATP-dependent RNA helicase	AT5G11170|UAP56a|homolog of human UAP56 a|F2I11.60|F2I11_60, AT5G11200|UAP56b|homolog of human UAP56 b|F2I11.90|F2I11_90
kfl_002100150	AT1G22290, AT1G22300, AT1G26480, AT1G34760, AT1G35160, AT1G78220, AT1G78300, AT2G42590, AT3G02520, AT5G10450, AT5G16050, AT5G38480, AT5G65430	14-3-3 protein	AT1G22290|T16E15.9|T16E15_9, AT1G22300|GRF10|14-3-3EPSILON|GF14 EPSILON|general regulatory factor 10|14-3-3 PROTEIN G-BOX FACTOR14 EPSILON, AT1G26480|GRF12|GF14 IOTA|general regulatory factor 12|T1K7.15|T1K7_15, AT1G34760|GRF11|GF14 OMICRON|RHS5|general regulatory factor 11|ROOT HAIR SPECIFIC 5|F11O6.13|14-3-3 PROTEIN GF14OMICRON, AT1G35160|GRF4|14-3-3PHI|GF14 PHI|GENERAL REGULATORY FACTOR 4|14-3…
kfl_002110100	AT4G09020	isoamylase	AT4G09020|ATISA3|AT4G09020.1|F23J3.50|F23J3_50
kfl_002130040	AT1G31330	psaF, photosystem I subunit III	AT1G31330|AT1G31330.1|T19E23.12|T19E23_12|PSI-F
kfl_002130180	AT1G08110	lactoylglutathione lyase	AT1G08110|AtGLYI2|GLXI:3|GLYI2|GLXI.3|Glyoxalase12|Glyoxalase I;3|T6D22.20|T6D22_20
kfl_002130190	AT1G16470, AT1G79210	20S proteasome, regulatory subunit alpha protein	AT1G16470|PAB1|proteasome subunit PAB1|F3O9.27|F3O9_27, AT1G79210|PAB2|YUP8H12R.19|YUP8H12R_19
kfl_002140050	AT3G24170	Glutathione reductase	AT3G24170|ATGR1|GR1|glutathione-disulfide reductase|MUJ8.3|MUJ8_3
kfl_002150160	AT1G04820, AT1G50010, AT1G64740, AT4G14960, AT5G19770, AT5G19780	Alpha tubulin	AT1G04820|TUA4|TOR2|tubulin alpha-4 chain|TORTIFOLIA 2|F13M7.19, AT1G50010|TUA2|tubulin alpha-2 chain|F2J10.11|F2J10_11, AT1G64740|TUA1|alpha-1 tubulin|F13O11.5|F13O11_5, AT4G14960|TUA6|Tubulin alpha-6, AT5G19770|TUA3|tubulin alpha-3|T29J13.190|T29J13_190, AT5G19780|TUA5|tubulin alpha-5|T29J13.200|alpha tubulin
kfl_002150170	AT1G20010, AT1G75780, AT2G29550, AT4G20890, AT5G12250, AT5G23860, AT5G44340, AT5G62690, AT5G62700	Beta tubulin	AT1G20010|TUB5|tubulin beta-5 chain|T20H2.21|T20H2_21, AT1G75780|TUB1|tubulin beta-1 chain|F10A5.3|F10A5_3, AT2G29550|TUB7|TBB7|tubulin beta-7 chain|tubulin beta 7|F16P2.7|F16P2_7, AT4G20890|TUB9|tubulin beta-9 chain|T13K14.50|T13K14_50, AT5G12250|TUB6|beta-6 tubulin|MXC9.21|MXC9_21, AT5G23860|TUB8|tubulin beta 8, AT5G44340|TUB4|tubulin beta chain 4|K9L2.12|K9L2_12, AT5G62690|TUB2|tubulin beta ch…
kfl_002150180	AT5G10540, AT5G65620	Zincin-like metalloproteases family protein,Peptidase M3	AT5G10540|TOP2|thimet metalloendopeptidase 2|F12B17.110|F12B17_110, AT5G65620|OOP|TOP1|organellar oligopeptidase|thimet metalloendopeptidase 1|K21L13.14|K21L13_14
kfl_002150220	AT1G20010, AT1G75780, AT2G29550, AT4G20890, AT5G12250, AT5G23860, AT5G44340, AT5G62690, AT5G62700	Beta tubulin	AT1G20010|TUB5|tubulin beta-5 chain|T20H2.21|T20H2_21, AT1G75780|TUB1|tubulin beta-1 chain|F10A5.3|F10A5_3, AT2G29550|TUB7|TBB7|tubulin beta-7 chain|tubulin beta 7|F16P2.7|F16P2_7, AT4G20890|TUB9|tubulin beta-9 chain|T13K14.50|T13K14_50, AT5G12250|TUB6|beta-6 tubulin|MXC9.21|MXC9_21, AT5G23860|TUB8|tubulin beta 8, AT5G44340|TUB4|tubulin beta chain 4|K9L2.12|K9L2_12, AT5G62690|TUB2|tubulin beta ch…
kfl_002150230	AT1G01750, AT2G31200, AT3G46000, AT3G46010, AT4G00680, AT4G25590, AT5G52360, AT5G52380, AT5G59880, AT5G59890	Actin depolymerizing factor	AT1G01750|ADF11|actin depolymerizing factor 11|T1N6.16|T1N6_16, AT2G31200|ADF6|ATADF6|actin depolymerizing factor 6|F16D14.4|F16D14_4|ACTIN DEPOLYMERIZING FACTOR 6, AT3G46000|ADF2|actin depolymerizing factor 2|F16L2.210, AT3G46010|ADF1|atadf|ATADF1|actin depolymerizing factor 1|F16L2.220, AT4G00680|ADF8|actin depolymerizing factor 8|F6N23.12|F6N23_12, AT4G25590|AT4G25590.2, AT5G52360|AT5G52360.1|…
kfl_002160070	AT3G61990, AT3G62000	NAD(P)-binding Rossmann-fold superfamily protein	AT3G61990|AT3G61990.1|F21F14.160, AT3G62000|F21F14.170
kfl_002170040	AT2G36580, AT3G52990	pyruvate kinase	AT2G36580|PK9|PYRUVATE KINASE 9|F1O11.21|F1O11_21, AT3G52990|F8J2.160
kfl_002220090	AT1G16080	hypothetical protein	AT1G16080|T24D18.18|T24D18_18
kfl_002220170	AT1G22760, AT1G34140, AT1G49760, AT1G71770, AT2G15500, AT2G23350, AT2G36660, AT3G19350, AT4G34110	polyadenylate-binding protein	AT1G22760|PAB3|PABP3|poly(A) binding protein 3|T22J18.7|T22J18_7|POLY(A) BINDING PROTEIN 3, AT1G34140|PAB1|poly(A) binding protein 1|F12G12.22|F12G12_22, AT1G49760|PAB8|PABP8|poly(A) binding protein 8|F14J22.3|F14J22_3, AT1G71770|PAB5|poly(A)-binding protein 5|F14O23.15|F14O23_15|POLY(A)-BINDING PROTEIN, AT2G15500|F9O13.5, AT2G23350|PAB4|PABP4|poly(A) binding protein 4|T20D16.2|T20D16_2, AT2G3666…
kfl_002240020	AT2G34460	NAD(P)-binding Rossmann-fold superfamily protein	AT2G34460|F13P17.33
kfl_002250220	AT3G08947, AT5G53480	Karyopherin (importin) beta 1	AT3G08947|T16O11.10, AT5G53480|KPNB1|AtKPNB1|IMB1|homolog of human KPNB1|MNC6.1|MNC6_1
kfl_002270090	AT1G49430, AT1G64400, AT2G47240, AT2G47245, AT4G11030, AT4G23850	Long-Chain Acyl-CoA Synthetase	AT1G49430|LACS2|LRD2|long-chain acyl-CoA synthetase 2|LATERAL ROOT DEVELOPMENT 2|F13F21.14|F13F21_14|LRD2, AT1G64400|LACS3|long-chain acyl-CoA synthetase 3|F15H21.7|F15H21_7, AT2G47240|CER8|LACS1|ECERIFERUM 8|LONG-CHAIN ACYL-COA SYNTHASE 1|T8I13.8, AT2G47245, AT4G11030|LACS5|Long-Chain Acyl-Coenzyme A Synthetase 5|T22B4.10|T22B4_10, AT4G23850|LACS4|long-chain acyl-CoA synthetase 4|T32A16.20|T32A1…
kfl_002280010	AT2G23930, AT3G11500	SNRPG, SMG; small nuclear ribonucleoprotein G	AT2G23930|SNRNP-G|probable small nuclear ribonucleoprotein G|T29E15.13|T29E15_13, AT3G11500|SmGb|F24K9.17
kfl_002280050	AT5G04360	pullulanase	AT5G04360|ATPU1|ATLDA|PU1|PULLULANASE 1|limit dextrinase|AT5G04360.1|T19N18.90|T19N18_90|PULLULANASE|Limit dextrinase|PU1
kfl_002280090	AT4G27270, AT4G36750, AT5G58800	Quinone reductase family protein	AT4G27270|M4I22.80|M4I22_80, AT4G36750|AP22.84|AP22_84, AT5G58800|MZN1.27|MZN1_27
kfl_002280110	AT1G76130, AT4G25000	alpha-amylase	AT1G76130|ATAMY2|AMY2|ARABIDOPSIS THALIANA ALPHA-AMYLASE-LIKE 2|alpha-amylase-like 2|T23E18.6|T23E18_6, AT4G25000|ATAMY1|AMY1|alpha-amylase-like|F13M23.140|F13M23_140
kfl_002280150	AT1G51420, AT2G35840, AT3G52340	sucrose-phosphatase	AT1G51420|ATSPP1|SPP1|SUCROSE-PHOSPHATASE 1|F5D21.9|F5D21_9|AtSPP1, AT2G35840|F11F19.25|F11F19_25, AT3G52340|SPP2|ATSPP2|sucrose-6F-phosphate phosphohydrolase 2|SUCROSE-PHOSPHATASE 2|T25B15.110
kfl_002290020	AT3G60770, AT4G00100	40S ribosomal protein S13	AT3G60770|uS15z|Ribosomal Protein uS15z|T4C21.180, AT4G00100|ATRPS13A|RPS13|PFL2|RPS13A|uS15y|ribosomal protein S13A|POINTED FIRST LEAF 2|Ribosomal Protein uS15y|F6N15.7|F6N15_7|RIBOSOMAL PROTEIN S13
kfl_002290110	AT1G09420, AT1G24280, AT5G13110, AT5G35790	glucose-6-phosphate 1-dehydrogenase	AT1G09420|G6PD4|glucose-6-phosphate dehydrogenase 4|F14J9.8|F14J9_8, AT1G24280|G6PD3|glucose-6-phosphate dehydrogenase 3|F3I6.22|F3I6_22, AT5G13110|G6PD2|glucose-6-phosphate dehydrogenase 2|T19L5.70|T19L5_70, AT5G35790|G6PD1|glucose-6-phosphate dehydrogenase 1|MWP19.3
kfl_002290170	AT4G34830	hypothetical protein	AT4G34830|MRL1|PDE346|MATURATION OF RBCL 1|PIGMENT DEFECTIVE 346|F11I11.70|F11I11_70
kfl_002310070	AT1G14980, AT1G23100	chaperonin 10 Kd subunit	AT1G14980|AT1G14980.1|T15D22.2|T15D22_2|MITOCHONDRIAL CHAPERONIN 10, AT1G23100|AT1G23100.1|T26J12.12|T26J12_12
kfl_002310080	AT5G09650	inorganic pyrophosphatase	AT5G09650|AtPPa6|PPa6|pyrophosphorylase 6|F17I14.160|F17I14_160
kfl_002320080	AT5G28840	dTDP-glucose 4-6-dehydratase/UDP-glucuronic acid decarboxylase	AT5G28840|GME|GDP-D-mannose 3|F7P1.20|F7P1_20
kfl_002320140	AT1G76130, AT4G25000	Alpha amylase	AT1G76130|ATAMY2|AMY2|ARABIDOPSIS THALIANA ALPHA-AMYLASE-LIKE 2|alpha-amylase-like 2|T23E18.6|T23E18_6, AT4G25000|ATAMY1|AMY1|alpha-amylase-like|F13M23.140|F13M23_140
kfl_002320230	AT3G08530, AT3G11130	clathrin heavy chain	AT3G08530|CHC2|AtCHC2|clathrin heavy chain 2|T8G24.1, AT3G11130|HAS1|CHC1|AtCHC1|hot ABA deficiency suppressor 1|clathrin heavy chain 1|F11B9.30
kfl_002330060	AT4G19880, AT5G44990, AT5G45020	Glutathione S-transferase family protein|uncharacterized protein yqjG	AT4G19880|T16H5.240|T16H5_240, AT5G44990|K21C13.18|K21C13_18, AT5G45020|K21C13.21|K21C13_21
kfl_002330150	AT5G53490	hypothetical protein	AT5G53490|AT5G53490.1|MNC6.3|MNC6_3
kfl_002330170	AT3G22480	prefoldin 2	AT3G22480|PFD2|prefoldin 2|F16J14.4
kfl_002340010	AT1G15690	NA	AT1G15690|AVP1|ATAVP3|AVP-3|AtVHP1;1|FUGU5|AtAVP1|VHP1|ARABIDOPSIS THALIANA V-PPASE 3|FUGU 5|F7H2.3|F7H2_3|VACUOLAR H+ - PYROPHOSPHATASE AVP-3
kfl_002340030	AT4G16830, AT4G17520, AT5G47210	hypothetical protein	AT4G16830|AtRGGA|DL4440W|FCAALL.13, AT4G17520|HLN|HYALURONAN/mRNA BINDING FAMILY PROTEIN|DL4795W|FCAALL.142, AT5G47210|MQL5.6|MQL5_6
kfl_002340130	AT3G15840	post-illumination chlorophyll fluorescence increase,(PIFI)	AT3G15840|PIFI|post-illumination chlorophyll fluorescence increase|MSJ11.24|MSJ11_24
kfl_002350140	AT1G28200, AT2G22475, AT4G01600, AT4G40100, AT5G08350, AT5G13200, AT5G23350, AT5G23360, AT5G23370	GRAM domain containing protein	AT1G28200|FIP1|FH interacting protein 1|F3H9.14|F3H9_14|FH INTERACTING PROTEIN 1, AT2G22475|GEM|GL2-EXPRESSION MODULATOR|GL2-expression modulator, AT4G01600|T15B16.24|T15B16_24, AT4G40100|PRSL1|PRS2-like protein 1|T5J17.2|T5J17_2, AT5G08350|F8L15.80|F8L15_80, AT5G13200|GER5|GEm-Related 5|T19L5.4, AT5G23350|MKD15.21|MKD15_21, AT5G23360|MKD15.22|MKD15_22, AT5G23370|MKD15.23|MKD15_23
kfl_002370040	AT5G53460	NADH-dependent glutamate synthase 1	AT5G53460|GLT1|NADH-dependent glutamate synthase 1|MYN8.7|MYN8_7|NADH-GOGAT
kfl_002370110	AT1G03680, AT3G15360, AT4G03520	hypothetical protein	AT1G03680|ATHM1|TRX-M1|ATM1|THM1|thioredoxin M-type 1|ARABIDOPSIS THIOREDOXIN M-TYPE 1, AT3G15360|ATHM4|TRX-M4|ATM4|thioredoxin M-type 4|ARABIDOPSIS THIOREDOXIN M-TYPE 4|MJK13.20, AT4G03520|ATHM2|TRXm2|thioredoxin m2|F9H3.15|F9H3_15|T5L23.1
kfl_002380010	AT2G39730	ribulose bisphosphate carboxylase/oxygenase activase, chloroplast	AT2G39730|AT2G39730.1|T5I7.18|RUBISCO ACTIVASE
kfl_002400070	AT5G55280	plastid division protein FtsZ	AT5G55280|FTSZ1-1|ATFTSZ1-1|CPFTSZ|FtsZ1|homolog of bacterial cytokinesis Z-ring protein FTSZ 1-1|ARABIDOPSIS THALIANA HOMOLOG OF BACTERIAL CYTOKINESIS Z-RING PROTEIN FTSZ 1-1|CHLOROPLAST FTSZ|MCO15.23|MCO15_23
kfl_002400120	AT2G34690, AT4G39670	Sphingosine Transfer Protein ACD11 homolog	AT2G34690|AT2G34690.1|T29F13.10|T29F13_10, AT4G39670|AT4G39670.1|T19P19.60|T19P19_60
kfl_002420120	AT1G04690	potassium channel beta subunit 1	AT1G04690|KAB1|KV-BETA1|potassium channel beta subunit 1|T1G11.6|T1G11_6|POTASSIUM CHANNEL BETA SUBUNIT HOMOLOG|K+ CHANNEL BETA SUBUNIT PROTEIN
kfl_002440030	AT2G13360	AGXT; alanine-glyoxylate transaminase / serine-glyoxylate transaminase / serine-pyruvate transaminase	AT2G13360|AGT|AGT1|SGAT|alanine:glyoxylate aminotransferase|ALANINE:GLYOXYLATE AMINOTRANSFERASE 1|L-serine:glyoxylate aminotransferase|F14O4.7|F14O4_7|ALANINE:GLYOXYLATE AMINOTRANSFERASE
kfl_002440090	AT4G26840, AT5G48700, AT5G48710, AT5G55160, AT5G55855, AT5G55856	Ubiquitin-like proteins	AT4G26840|SUM1|SUMO 1|SUMO1|ATSUMO1|SMALL UBIQUITIN-LIKE MODIFIER 1|ARABIDOPSIS THALIANA SMALL UBIQUITIN-LIKE MODIFIER 1|F10M23.180|F10M23_180, AT5G48700|SUMO4|K24G6.3|K24G6_3, AT5G48710|SUMO6|K24G6.4|K24G6_4, AT5G55160|SUM2|SUMO 2|SUMO2|ATSUMO2|SMALL UBIQUITIN-LIKE MODIFIER 2|MCO15.11|MCO15_11, AT5G55855, AT5G55856
kfl_002460150	AT1G18060	hypothetical protein	AT1G18060|FBN-like|T10F20.7
kfl_002480150	AT4G02930, AT4G20360	Mitochondrial translation elongation factor Tu	AT4G02930|T4I9.19, AT4G20360|ATRAB8D|ATRABE1B|RABE1b|SVR11|RAB8D|RAB GTPase homolog E1B|SUPPRESSOR OF VARIEGATION11|F9F13.10|F9F13_10
kfl_002510080	AT1G22600, AT1G72100, AT3G62580	hypothetical protein	AT1G22600|F12K8.5|F12K8_5, AT1G72100|F28P5.13|F28P5_13, AT3G62580|T12C14.280
kfl_002520060	AT1G03600	psb27; photosystem II Psb27 protein	AT1G03600|PSB27|F21B7.21|F21B7.37|F21B7_37
kfl_002540010	AT4G30230, ATCG00500, ATCG00540	acetyl-CoA carboxylase beta subunit	AT4G30230|F9N11.80|F9N11_80, ATCG00500|ACCD|acetyl-CoA carboxylase carboxyl transferase subunit beta, ATCG00540|PETA|photosynthetic electron transfer A
kfl_002550070	AT2G21490, AT4G39130	hypothetical protein	AT2G21490|LEA|dehydrin LEA|F3K23.25|F3K23_25, AT4G39130|T22F8.30|T22F8_30
kfl_002550080	AT1G78630	chloroplast ribosomal protein L13 precursor	AT1G78630|emb1473|uL13c|embryo defective 1473|Ribosomal Protein uL13c|T30F21.4|T30F21_4
kfl_002550200	AT2G21250, AT2G21260	hypothetical protein	AT2G21250|F3K23.1|F3K23_1, AT2G21260|F3K23.2|F3K23_2
kfl_002560120	AT4G08870, AT4G08900	arginase	AT4G08870|AT4G08870.1|T3H13.10|T3H13_10, AT4G08900|AT4G08900.1|T3H13.7|T3H13_7
kfl_002580020	AT2G40100, AT3G08940, AT5G01530	light harvesting chlorophyll a b-binding protein, lhcb4, cp29	AT2G40100|LHCB4.3|LHCB8|light harvesting complex photosystem II|F27I1.2|F27I1_2, AT3G08940|LHCB4.2|light harvesting complex photosystem II|T16O11.12, AT5G01530|LHCB4.1|light harvesting complex photosystem II|F7A7.50|F7A7_50
kfl_002580030	AT2G40300, AT3G11050, AT3G56090, AT5G01600	Ferritin	AT2G40300|ATFER4|FER4|ferritin 4|T7M7.6, AT3G11050|ATFER2|FER2|ferritin 2|F11B9.26, AT3G56090|ATFER3|FER3|ferritin 3|F18O21.50|F18O21_50, AT5G01600|ATFER1|FER1|ARABIDOPSIS THALIANA FERRETIN 1|ferretin 1|F7A7.120|F7A7_120
kfl_002580060	AT2G24200, AT4G30910, AT4G30920	cytosolic aminopeptidase family protein	AT2G24200|LAP1|atLAP1|leucyl aminopeptidase 1|F27D4.11|F27D4_11, AT4G30910|LAP3|leucyl aminopeptidase 3|F6I18.180|F6I18_180, AT4G30920|LAP2|AtLAP2|leucyl aminopeptidase 2|F6I18.170|F6I18_170
kfl_002590040	AT3G42050	Vacuolar H+-ATPase V1 sector, subunit H	AT3G42050|VHA-H|F4M19.10
kfl_002600060	AT1G65540, AT3G59820	hypothetical protein	AT1G65540|LETM2|AtLETM2|leucine zipper-EF-hand-containing transmembrane protein 2|F5I14.7|F5I14_7, AT3G59820|LETM1|AtLETM1|leucine zipper-EF-hand-containing transmembrane protein 1|F24G16.90
kfl_002600100	AT5G13450	Mitochondrial F1F0-ATP synthase, subunit OSCP/ATP5	AT5G13450|AT5G13450.1|T22N19.100|T22N19_100
kfl_002600160	AT2G32090	lactoylglutathione lyase / glyoxalase	AT2G32090|GLXI-like;9|Glyoxalase I-Like;9|F22D22.16|F22D22_16
kfl_002600190	AT1G04410, AT5G43330, AT5G56720	Malate dehydrogenase	AT1G04410|NDH1|AT1G04410.1|F19P19.13|F19P19_13, AT5G43330|AT5G43330.1|MWF20.2|MWF20_2, AT5G56720|AT5G56720.1|MIK19.17|MIK19_17
kfl_002610190	AT2G44160, AT3G59970	methylenetetrahydrofolate reductase	AT2G44160|MTHFR2|methylenetetrahydrofolate reductase 2|F6E13.29, AT3G59970|MTHFR1|methylenetetrahydrofolate reductase 1|F24G16.240
kfl_002620110	AT1G15140	hypothetical protein	AT1G15140|AT1G15140.1|F9L1.8|F9L1_8
kfl_002630170	AT1G43560, AT1G50320, AT1G76760	hypothetical protein	AT1G43560|Aty2|ty2|thioredoxin Y2|T10P12.4|T10P12_4|AT1G43565, AT1G50320|ATHX|ATX|THX|thioredoxin X|F14I3.8|F14I3_8, AT1G76760|ATY1|TRX-Y1|TY1|thioredoxin Y1|F28O16.13|F28O16_13
kfl_002690020	AT1G52230, AT3G16140	psaH, photosystem I subunit VI	AT1G52230|PSAH2|PSAH-2|PSI-H|photosystem I subunit H2|PHOTOSYSTEM I SUBUNIT H-2|F9I5.11|F9I5_11|PHOTOSYSTEM I REACTION CENTER SUBUNIT VI-2, AT3G16140|PSAH-1|photosystem I subunit H-1|MSL1.18|psi-h
kfl_002700070	AT3G26720, AT5G13980, AT5G66150	lysosomal alpha-mannosidase	AT3G26720|MLJ15.19, AT5G13980|MAC12.38|MAC12_38, AT5G66150|K2A18.23|K2A18_23
kfl_002710070	AT3G10060	FKBP-type peptidyl-prolyl cis-trans isomerase family protein	AT3G10060|T22K18.11
kfl_002710090	AT1G67690, AT1G67700	hypothetical protein	AT1G67690|PSPM3|plant-specific protein of M3 family|F12A21.16, AT1G67700|AT1G67700.1|F12A21.32
kfl_002720030	AT1G18500, AT1G74040, AT5G23010, AT5G23020	2-isopropylmalate synthase	AT1G18500|MAML-4|IPMS1|methylthioalkylmalate synthase-like 4|ISOPROPYLMALATE SYNTHASE 1|F15H18.3|F15H18_3|isopropylmalate synthase 1, AT1G74040|IMS1|MAML-3|IPMS2|2-isopropylmalate synthase 1|SOPROPYLMALATE SYNTHASE 2|F2P9.9|F2P9_9|isopropylmalate synthase 2|2-isopropylmalate synthase 1, AT5G23010|GSM1|MAM1|IMS3|glucosinolate metabolism 1|methylthioalkylmalate synthase 1|2-ISOPROPYLMALATE SYNTHASE…
kfl_002720090	AT5G04830	hypothetical protein	AT5G04830|MUK11.15|MUK11_15
kfl_002730080	AT2G01755	hypothetical protein	AT2G01755
kfl_002730100	AT4G22930	Dihydroorotase	AT4G22930|PYR4|DHOASE|pyrimidin 4|DIHYDROOROTASE|F7H19.110|F7H19_110|DIHYDROOROTASE
kfl_002750010	AT3G03270, AT3G17020, AT3G53990	universal stress protein family protein	AT3G03270|AT3G03270.2, AT3G17020|K14A17.9, AT3G53990|USP17|AT3G53990.1|F5K20.290|F5K20_290
kfl_002750030	AT3G14390, AT5G11880	diaminopimelate decarboxylase	AT3G14390|DAPDC1|meso-diaminopimelate decarboxylase 1|MLN21.17, AT5G11880|DAPDC2|meso-diaminopimelate decarboxylase 2|F14F18.50|F14F18_50
kfl_002750040	AT2G05990	Plastidic Enoyl-ACP Reductase	AT2G05990|ENR1|ENOYL-ACP REDUCTASE 1|AT2G05990.1|T6P5.19|T6P5_19|ENOYL-ACP REDUCTASE
kfl_002750070	AT5G23060	calcium sensing receptor like protein	AT5G23060|CaS|calcium sensing receptor|MYJ24.5|MYJ24_5
kfl_002760010	AT1G15820	NA	AT1G15820|LHCB6|CP24|light harvesting complex photosystem II subunit 6|F7H2.16|F7H2_16|cp24|chlorophyll protein 24
kfl_002760020	AT1G23730, AT1G58180, AT1G70410, AT3G01500, AT4G33580, AT5G14740	cynT, can; carbonic anhydrase	AT1G23730|ATBCA3|BCA3|BETA CARBONIC ANHYDRASE 3|beta carbonic anhydrase 3|F5O8.28|F5O8_28, AT1G58180|ATBCA6|BCA6|A. THALIANA BETA CARBONIC ANHYDRASE 6|beta carbonic anhydrase 6|T15M6.18, AT1G70410|ATBCA4|BETA CARBONIC ANHYDRASE 4|AT1G70410.2, AT3G01500|CA1|ATBCA1|SABP3|ATSABP3|DEG10|BCA1|carbonic anhydrase 1|BETA CARBONIC ANHYDRASE 1|SALICYLIC ACID-BINDING PROTEIN 3|ARABIDOPSIS THALIANA SALICYLIC…
kfl_002790040	AT5G20290, AT5G59240	40S ribosomal protein S8	AT5G20290|eS8z|Ribosomal Protein eS8z|F5O24.180|F5O24_180, AT5G59240|eS8y|Ribosomal Protein eS8y|MNC17.7|MNC17_7
kfl_002790050	AT5G16880	Cytosolic sorting protein GGA2/TOM1	AT5G16880|AT5G16880.1|F2K13.30|F2K13_30
kfl_002800040	AT1G23000, AT1G66240, AT3G05220, AT3G06130, AT3G56240, AT5G19090	Copper chaperone	AT1G23000|AT1G23000.2, AT1G66240|ATX1|ATATX1|AtHMP14|homolog of anti-oxidant 1|HEAVY METAL ASSOCIATED PROTEIN 14|T6J19.6|T6J19_6, AT3G05220|AtHMP23|HEAVY METAL ASSOCIATED PROTEIN 23|T12H1.19|T12H1_19, AT3G06130|AT3G06130.1|F28L1.7|F28L1_7, AT3G56240|AT3G56240.2, AT5G19090|AtHMP46|HEAVY METAL ASSOCIATED PROTEIN 46|T16G12.130|T16G12_130
kfl_002800130	AT5G63060	Sec14p-like phosphatidylinositol transfer family protein	AT5G63060|PITP7|AT5G63060.1|MDC12.2|MDC12_2
kfl_002850090	AT1G33040, AT3G12390, AT3G49470, AT4G10480, AT5G13850	Nascent polypeptide-associated complex (NAC), alpha subunit family protein	AT1G33040|AT1G33040.1|F9L11.19|F9L11_19, AT3G12390|AT3G12390.1|T2E22.29, AT3G49470|AT3G49470.1|T9C5.70, AT4G10480|AT4G10480.1|F7L13.60|F7L13_60, AT5G13850|AT5G13850.1|MAC12.19|MAC12_19
kfl_002850100	AT2G43945, AT3G59870	hypothetical protein	AT2G43945, AT3G59870|F24G16.140
kfl_002860040	AT4G17600, AT5G47110	chlorophyll a b-binding family protein, Lil3	AT4G17600|AT4G17600.1|DL4835W|FCAALL.30, AT5G47110|AT5G47110.1|K14A3.6|K14A3_6
kfl_002870090	AT1G20620, AT1G20630, AT4G35090	Catalase	AT1G20620|CAT3|SEN2|ATCAT3|ROG1|catalase 3|SENESCENCE 2|REPRESSOR OF GSNOR1|F5M15.5|F5M15_5, AT1G20630|CAT1|catalase 1|F5M15.31|F5M15_31|CATALASE 1, AT4G35090|CAT2|catalase 2|T12J5.2|CATALASE
kfl_002890160	AT2G16600, AT2G21130, AT2G29960, AT2G38730, AT3G22920, AT3G55920, AT3G56070, AT3G62030, AT3G63400, AT4G32420, AT4G34870, AT4G38740, AT5G13120, AT5G58710	cyclophilin	AT2G16600|ROC3|CYP19|AtCYP19-1|rotamase CYP 3|cyclophilin 19|T24I21.1|T24I21_1|CYCLOPHILIN, AT2G21130|F26H11.11|F26H11_11, AT2G29960|CYP5|ATCYP5|CYP19-4|cyclophilin 5|ARABIDOPSIS THALIANA CYCLOPHILIN 5|CYCLOPHILIN 19-4|F23F1.12|F23F1_12, AT2G38730|T6A23.7|T6A23_7, AT3G22920|F5N5.9, AT3G55920|CYP21-2|Cyclophylin 12-2|F27K19.100, AT3G56070|ROC2|rotamase cyclophilin 2|F18O21.30|rotamase CyP 2|rotama…
kfl_002910060	AT3G05060, AT5G27120	Ribosome biogenesis protein - Nop58p/Nop5p	AT3G05060|AT3G05060.1|T12H1.2|T12H1_2, AT5G27120|AT5G27120.1|T21B4.30|T21B4_30
kfl_002920010	AT1G45000, AT5G43010	26S proteasome regulatory complex, ATPase RPT4	AT1G45000|AT1G45000.1|F27F5.8|F27F5_8, AT5G43010|RPT4A|regulatory particle triple-A ATPase 4A|MBD2.21|MBD2_21
kfl_002920020	AT2G27020	20S proteasome, regulatory subunit alpha protein	AT2G27020|PAG1|20S proteasome alpha subunit G1|T20P8.7|T20P8_7|20S PROTEASOME SUBUNIT PAG1
kfl_002920140	AT2G33210, AT3G13860, AT3G23990	mitochondrial (or chloroplast) chaperonin-60 or CPN60	AT2G33210|HSP60|AT2G33210.1|F25I18.5|F25I18_5, AT3G13860|HSP60-3A|heat shock protein 60-3A|MCP4.9, AT3G23990|HSP60|HSP60-3B|heat shock protein 60|HEAT SHOCK PROTEIN 60-3B|F14O13.1
kfl_002930040	AT2G20890	Psb29/Thf1-like protein, photosystem II biogenesis protein	AT2G20890|THF1|THYLAKOID FORMATION1|AT2G20890.1|F5H14.14|F5H14_14
kfl_002960010	AT3G03960	TCP-1/cpn60 chaperonin family protein	AT3G03960|CCT8|Chaperonin containing T-complex polypeptide-1 subunit 8|T11I18.7|T11I18_7
kfl_002960030	AT1G54520	hypothetical protein	AT1G54520|FLAP1|Fluctuating-Light- Acclimation Protein1|F20D21.34|F20D21_34
kfl_002960170	AT2G33040	F0F1-type ATP synthase, gamma subunit	AT2G33040|AT2G33040.1|T21L14.5|F25I18.22|F25I18_22
kfl_003000030	AT1G73490, AT2G27840, AT3G44750, AT5G03740, AT5G22650	hypothetical protein	AT1G73490|T9L24.49|T9L24_49, AT2G27840|HDA13|HDT04|HD2D|HISTONE DEACETYLASE 13|histone deacetylase 2D|AT2G27840.1|HISTONE DEACETYLASE, AT3G44750|HD2A|ATHD2A|HDT1|HISTONE DEACETYLASE 2A|AT3G44750.1|T32N15.8|HISTONE DEACETYLASE 2A, AT5G03740|HDT3|HISTONE DEACETYLASE 3|AT5G03740.1|F17C15.160|F17C15_160, AT5G22650|HDT02|HDT2|ATHD2B|HDA4|HD2|ATHD2|HISTONE DEACETYLASE 2|ARABIDOPSIS HISTONE DEACETYLASE …
kfl_003000150	AT1G21350	hypothetical protein	AT1G21350|AT1G21350.1|F24J8.1|F24J8_1
kfl_003020070	AT3G46780	hypothetical protein	AT3G46780|AT3G46780.1|T6H20.190
kfl_003020120	AT1G27070, AT1G27090, AT3G24690	hypothetical protein	AT1G27070|AT1G27070.1|T7N9.13|T7N9_13, AT1G27090|T7N9.15|T7N9_15, AT3G24690|MSD24.7
kfl_003030140	AT2G19480, AT4G26110, AT5G56950	nucleosome assembly protein	AT2G19480|NFA02|NFA2|NAP1;2|NUCLEOSOME/CHROMATIN ASSEMBLY FACTOR GROUP A 02|NUCLEOSOME/CHROMATIN ASSEMBLY FACTOR GROUP A 2|nucleosome assembly protein 1;2|F3P11.8|F3P11_8, AT4G26110|NAP1;1|ATNAP1;1|nucleosome assembly protein1;1|ARABIDOPSIS THALIANA NUCLEOSOME ASSEMLY PROTEIN 1;1|F20B18.220|F20B18_220, AT5G56950|NFA03|NFA3|NAP1;3|NUCLEOSOME/CHROMATIN ASSEMBLY FACTOR GROUP A 03|NUCLEOSOME/CHROMATI…
kfl_003030150	AT1G15730, AT1G80480	hypothetical protein	AT1G15730|ZNG2A2|F7H2.7|F7H2_7, AT1G80480|PTAC17|ZNG2A1|plastid transcriptionally active 17|T21F11.27|T21F11_27
kfl_003050070	AT1G74030, AT2G29560, AT2G36530	enolase chloroplastic-like	AT1G74030|ENO1|enolase 1|F2P9.10|F2P9_10, AT2G29560|ENOC|ENO3|cytosolic enolase|enolase 3|F16P2.6|F16P2_6, AT2G36530|LOS2|ENO2|LOW EXPRESSION OF OSMOTICALLY RESPONSIVE GENES 2|enolase 2|F1O11.16|F1O11_16
kfl_003050100	AT2G34460	hypothetical protein	AT2G34460|F13P17.33
kfl_003050110	AT3G51260, AT5G66140	20S proteasome, regulatory subunit alpha type PSMA7/PRE6	AT3G51260|PAD1|20S proteasome alpha subunit PAD1|F24M12.300, AT5G66140|PAD2|proteasome alpha subunit D2|K2A18.22|K2A18_22|20s proteasome subunit pad2
kfl_003050130	AT2G22250	asparate aminotransferase	AT2G22250|ATAAT|AAT|MEE17|PAT|ASPARTATE AMINOTRANSFERASE|MATERNAL EFFECT EMBRYO ARREST 17|prephenate aminotransferase|T26C19.9|T26C19_9|Aspartate aminotransferase
kfl_003070040	AT5G23120	photosystem II stability/assembly factor HCF136	AT5G23120|HCF136|HIGH CHLOROPHYLL FLUORESCENCE 136|MYJ24.11|MYJ24_11
kfl_003090040	AT5G10010, AT5G64910	hypothetical protein	AT5G10010|HIT4|HEAT INTOLERANT 4|T31P16.7|T31P16_7, AT5G64910|MXK3.14|MXK3_14
kfl_003100080	AT2G07715, AT2G44050, AT2G44060, AT2G44065, ATCG00830, ATCG01310, ATMG00560	lumazine synthase	AT2G07715|T18C6.19|T18C6_19, AT2G44050|COS1|COI1 SUPPRESSOR1|coronatine insensitive1 suppressor|F6E13.18|F6E13.41|F6E13_41, AT2G44060|LEA26|late embryogenesis abundant 26|F6E13.19, AT2G44065|uL2my|Ribosomal Protein uL2m, ATCG00830|RPL2.1|uL2Cz|ribosomal protein L2|Ribosomal Protein uL2Cz, ATCG01310|RPL2.2|uL2Cy|ribosomal protein L2|Ribosomal Protein uL2Cy, ATMG00560|RPL2|uL2Mz|Ribosomal Protein u…
kfl_003160060	AT3G60820	20S proteasome, regulatory subunit beta protein	AT3G60820|PBF1|T4C21.230|20S PROTEASOME BETA SUBUNIT PBF1
kfl_003160120	AT3G01390, AT4G23710, AT4G25950	vacuolar ATP synthase subunit g	AT3G01390|VMA10|AVMA10|vacuolar membrane ATPase 10|T13O15.3|T13O15_3|VACUOLAR MEMBRANE ATPASE SUBUNIT G|VHA-G1, AT4G23710|VHA-G2|VAG2|VATG2|vacuolar ATP synthase subunit G2|F9D16.180|F9D16_180, AT4G25950|VATG3|vacuolar ATP synthase G3|F20B18.60|F20B18_60|VHA-G3
kfl_003170080	AT5G11450	hypothetical protein	AT5G11450|AT5G11450.2
kfl_003170110	AT3G52300	Mitochondrial F1F0-ATP synthase, subunit d/ATP7	AT3G52300|ATPd|AT3G52300.1|T25B15.70
kfl_003190010	AT4G12060, AT4G25370	hypothetical protein	AT4G12060|AT4G12060.1|F16J13.130|F16J13_130, AT4G25370|ClpT1|T30C3.40|T30C3_40
kfl_003190050	AT1G30580	GTP binding|GTP-binding protein	AT1G30580|EngD-1|T5I8.3|T5I8_3
kfl_003190140	AT1G78900	Vacuolar H+-ATPase V1 sector, subunit A	AT1G78900|VHA-A|vacuolar ATP synthase subunit A|F9K20.5|F9K20_5
kfl_003200100	AT3G51800, AT3G51820	metallopeptidase M24 family protein	AT3G51800|EBP1|ATEBP1|G2p|ERBB-3 BINDING PROTEIN 1|A. THALIANA ERBB-3 BINDING PROTEIN 1|AT3G51800.1|ATEM1.5, AT3G51820|ATG4|CHLG|PDE325|PIGMENT DEFECTIVE 325|AT3G51820.1|ATEM1.7
kfl_003250080	AT2G38230, AT3G16050, AT5G01410	putative pyridoxine biosynthesis protein	AT2G38230|ATPDX1.1|ARABIDOPSIS THALIANA PYRIDOXINE BIOSYNTHESIS 1.1|AT2G38230.1|F16M14.16|F16M14_16, AT3G16050|A37|ATPDX1.2|ARABIDOPSIS THALIANA PYRIDOXINE BIOSYNTHESIS 1.2|AT3G16050.1|MSL1.3, AT5G01410|PDX1|ATPDX1.3|PDX1.3|ATPDX1|ARABIDOPSIS THALIANA PYRIDOXINE BIOSYNTHESIS 1.3|PYRIDOXINE BIOSYNTHESIS 1.3|AT5G01410.1|T10O8.120|T10O8_120
kfl_003250190	AT1G74920, AT3G48170	aldehyde dehydrogenase	AT1G74920|AT1G74920.1|F25A4.11|F25A4_11, AT3G48170|BADH|BETAINE ALDEHYDE DEHYDROGENASE|AT3G48170.1|T24C20.50
kfl_003270050	AT1G27310, AT1G27970	putative nuclear transport factor 2	AT1G27310|AT1G27310.1|F17L21.10|F17L21_10, AT1G27970|AT1G27970.1|F13K9.26|F13K9_26
kfl_003300040	AT2G20270, AT4G28730	hypothetical protein	AT2G20270|GrxS12|chloroplast Grx 12|F11A3.18|F11A3_18, AT4G28730|GrxC5|glutaredoxin C5|F16A16.160|F16A16_160
kfl_003310150	AT3G45030, AT3G47370, AT5G62300	40S ribosomal protein S20	AT3G45030|uS10z|Ribosomal Protein uS10z|F14D17.100, AT3G47370|uS10y|Ribosomal Protein uS10y|T21L8.120, AT5G62300|uS10x|Ribosomal Protein uS10x|MMI9.13|MMI9_13
kfl_003320020	AT1G09795, AT1G58080	ATP phosphoribosyltransferase	AT1G09795|ATATP-PRT2|HISN1B|ATP-PRT2|ATP phosphoribosyl transferase 2|ATP PHOSPHORIBOSYL TRANSFERASE 2, AT1G58080|ATATP-PRT1|HISN1A|ATP-PRT1|ATP phosphoribosyl transferase 1|T15M6.9|T15M6_9|ATP PHOSPHORIBOSYL TRANSFERASE
kfl_003330040	AT5G01300	PEBP (phosphatidylethanolamine-binding protein) family protein	AT5G01300|SMFT|STEPMOTHER OF FT AND TFL1|T10O8.10|T10O8_10
kfl_003330060	AT2G40880, AT3G12490, AT4G16500, AT5G05110, AT5G12140, AT5G47550	hypothetical protein	AT2G40880|FL3-27|ATCYSA|CYSA|cystatin A|T20B5.8|T20B5_8, AT3G12490|ATCYSB|ATCYS6|CYSB|CYT6|CYS6|cystatin B|ARABIDOPSIS THALIANA PHYTOCYSTATIN 6|T2E22.19, AT4G16500|CYS4|AtCYS4|phytocystatin 4|DL4275C|FCAALL.171, AT5G05110|CYS7|MUG13.3|MUG13_3, AT5G12140|ATCYS1|CYS1|cystatin-1|MXC9.10|MXC9_10, AT5G47550|CYS5|Cysteine proteinase inhibitor 5|MNJ7.14|MNJ7_14
kfl_003350020	AT2G17320, AT2G17340, AT4G35360	pantothenate kinase	AT2G17320|F5J6.8|F5J6_8, AT2G17340|F5J6.10|F5J6_10, AT4G35360|F23E12.80|F23E12_80
kfl_003360040	AT1G74960, AT2G04540, AT5G46290	3-ketoacyl-acyl carrier protein synthase	AT1G74960|FAB1|KAS2|ATKAS2|fatty acid biosynthesis 1|BETA-KETOACYL-ACP SYNTHETASE 2|ARABIDOPSIS BETA-KETOACYL-ACP SYNTHETASE 2|F25A4.7|F25A4_7, AT2G04540|mtKAS|mitochondrial beta-ketoacyl-ACP synthase|T1O3.5|T1O3_5, AT5G46290|KASI|KAS1|3-ketoacyl-acyl carrier protein synthase I|KETOACYL-ACP SYNTHASE 1|MPL12.7|MPL12_7|3-KETOACYL-ACYL CARRIER PROTEIN SYNTHASE I
kfl_003380060	AT2G45790	phosphomannomutase	AT2G45790|ATPMM|PMM|PHOSPHOMANNOMUTASE|F4I18.23
kfl_003390160	AT1G10290, AT1G59610	Dynamin related protein	AT1G10290|ADL6|DRP2A|dynamin-like protein 6|DYNAMIN-RELATED PROTEIN 2A|F14N23.17|F14N23_17, AT1G59610|ADL3|CF1|DRP2B|DL3|dynamin-like 3|Dynamin related protein 2B|T30E16.17|T30E16_17|DYNAMIN-LIKE 3
kfl_003400020	AT2G13810, AT4G33680	aminotransferase	AT2G13810|EDTS5|AtALD1|eds two suppressor 5|AT2G13810.1|F17L24.14, AT4G33680|AGD2|ARF-GAP domain 2|AT4G33680.1|T16L1.170|T16L1_170
kfl_003410120	AT2G33470	hypothetical protein	AT2G33470|ATGLTP1|ARABIDOPSIS GLYCOLIPID TRANSFER PROTEIN 1|AT2G33470.1|F4P9.24|F4P9_24
kfl_003420140	AT4G11960, AT4G22890	pgrl1b, pgr5-like protein b	AT4G11960|AT4G11960.1|F16J13.30|F16J13_30, AT4G22890|AT4G22890.2
kfl_003430110	AT1G43900, AT4G31750, AT5G10740, AT5G24940, AT5G53140	Protein phosphatase 2C	AT1G43900|F9C16.6|F9C16_6, AT4G31750|WIN2|HOPW1-1-interacting 2|F28M20.60|F28M20_60, AT5G10740|MAJ23.3, AT5G24940|F6A4.150|F6A4_150, AT5G53140|MFH8.8|MFH8_8
kfl_003440120	AT2G18040	Peptidyl-prolyl cis-trans isomerase	AT2G18040|PIN1AT|peptidylprolyl cis/trans isomerase, NIMA-interacting 1|T27K22.9|T27K22_9|PROLYL CIS/TRANS ISOMERASE
kfl_003470040	AT2G16360, AT2G21580, AT4G34555, AT4G39200	40s ribosomal protein S25	AT2G16360|eS25z|Ribosomal Protein eS25z|F16F14.14|F16F14_14, AT2G21580|eS25y|Ribosomal Protein eS25y|F2G1.15|F2G1_15, AT4G34555|eS25x|Ribosomal Protein eS25x, AT4G39200|eS25w|Ribosomal Protein eS25w|T22F8.100|T22F8_100
kfl_003470110	AT2G21490, AT4G39130	hypothetical protein	AT2G21490|LEA|dehydrin LEA|F3K23.25|F3K23_25, AT4G39130|T22F8.30|T22F8_30
kfl_003480030	AT2G17850, AT2G21045, AT4G35770, AT5G66040, AT5G66170	Hypothetical protein	AT2G17850|T13L16.13|T13L16_13, AT2G21045|ARQ1|ARSENATE REDUCTASE QTL1|AT2G21045.1, AT4G35770|SAG1|SEN1|ATSEN1|DIN1|SENESCENCE-ASSOCIATED GENE 1|SENESCENCE 1|SENESCENCE ASSOCIATED GENE 1|ARABIDOPSIS THALIANA SENESCENCE 1|DARK INDUCIBLE 1|F4B14.3, AT5G66040|AT5G66040.1|K2A18.11|K2A18_11, AT5G66170|STR18|sulfurtransferase 18|K2A18.25|K2A18_25
kfl_003510100	AT4G19390, AT5G13720	hypothetical protein	AT4G19390|T5K18.170|T5K18_170, AT5G13720|MSH12.19|MSH12_19
kfl_003520050	AT2G27710, AT2G27720, AT3G44590	60S acidic ribosomal protein P2	AT2G27710|P2y|RPP2B|Ribosomal Protein P2y|ribosomal protein paralog 2B|F15K20.19|F15K20_19, AT2G27720|P2z|RPP2A|Ribosomal Protein P2z|ribosomal protein paralog 2A|F15K20.18|F15K20_18, AT3G44590|RPP2D|P2w|Ribosomal protein P2D|Ribosomal Protein P2w|F14L2.140
kfl_003530110	AT1G31760, AT2G14880, AT2G35605, AT3G03590, AT3G48600, AT4G26810, AT4G34290	hypothetical protein	AT1G31760|SWIB5|SWI/SNF protein complex B5|F5M6.23, AT2G14880|SWIB2|T26I20.4|T26I20_4, AT2G35605|SWIB6, AT3G03590|SWIB4|T12J13.13|T12J13_13, AT3G48600|SWIB1|T8P19.110, AT4G26810|F10M23.150|F10M23_150, AT4G34290|SWIB3|F10M10.60|F10M10_60
kfl_003550030	AT1G06950	Tic110, chloroplast inner envelope translocon protein	AT1G06950|ATTIC110|ARABIDOPSIS THALIANA TRANSLOCON AT THE INNER ENVELOPE MEMBRANE OF CHLOROPLASTS 110|AT1G06950.1|F10K1.33
kfl_003550100	AT3G57610	adenylosuccinate synthase	AT3G57610|ADSS|adenylosuccinate synthase|F15B8.200|F15B8_200
kfl_003570080	AT1G09830	Glycinamide ribonucleotide synthetase	AT1G09830|PUR2|purine biosynthesis 2|F21M12.22|F21M12_22
kfl_003580030	AT5G62530	delta-1-pyrroline-5-carboxylate dehydrogenase 1 protein	AT5G62530|ALDH12A1|ATP5CDH|P5CDH|aldehyde dehydrogenase 12A1|ARABIDOPSIS THALIANA DELTA1-PYRROLINE-5-CARBOXYLATE DEHYDROGENASE|DELTA1-PYRROLINE-5-CARBOXYLATE DEHYDROGENASE|K19B1.14|K19B1_14|DELTA1-PYROLINE-5-CARBOXYLATE DEHYDROGENASE
kfl_003590090	AT1G22020, AT1G36370, AT4G13890, AT4G13930, AT4G32520, AT4G37930, AT5G26780	SERINE HYDROXYMETHYLTRANSFERASE	AT1G22020|SHM6|SHMT6|serine hydroxymethyltransferase 6|F2E2.7|F2E2_7, AT1G36370|SHM7|MSA1|serine hydroxymethyltransferase 7|MORE SULPHUR ACCUMULATION1|F7F23.9|F7F23_9, AT4G13890|SHM5|EDA36|EDA37|SERINE HYDROXYMETHYLTRANSFERASE 5|EMBRYO SAC DEVELOPMENT ARREST 37|EMBRYO SAC DEVELOPMENT ARREST 36|F18A5.280|F18A5_280|SERINE HYDROXYMETHYLTRANSFERASE 5, AT4G13930|SHM4|serine hydroxymethyltransferase 4|…
kfl_003600020	AT3G07110, AT3G24830, AT4G13170, AT5G48760	60S ribosomal protein L13A family	AT3G07110|uL13z|RPL13aA|Ribosomal Protein uL13z|T1B9.24|T1B9_24, AT3G24830|uL13y|RPL13aB|Ribosomal Protein uL13y|K7P8.13, AT4G13170|uL13x|RPL13aC|Ribosomal Protein uL13x|F17N18.60|F17N18_60, AT5G48760|uL13w|RPL13aD|Ribosomal Protein uL13w|K24G6.9|K24G6_9
kfl_003600040	AT2G39460, AT3G55280	60S ribosomal protein L23A	AT2G39460|ATRPL23A|RPL23A|RPL23AA|RPL23A1|uL23z|ARABIDOPSIS THALIANA RIBOSOMAL PROTEIN L23A|RIBOSOMAL PROTEIN L23A|ribosomal protein L23AA|RIBOSOMAL PROTEIN L23A1|Ribosomal Protein uL23z|F12L6.12|F12L6_12|RIBOSOMAL PROTEIN L23A, AT3G55280|RPL23AB|RPL23A2|uL23y|ribosomal protein L23AB|RIBOSOMAL PROTEIN L23A2|Ribosomal Protein uL23y|T26I12.160
kfl_003610030	AT1G15210, AT1G15520, AT1G59870, AT1G66950, AT2G26910, AT2G29940, AT2G36380, AT2G37280, AT3G16340, AT3G30842, AT3G53480, AT4G15215, AT4G15230, AT4G15233, AT4G15236	pleiotropic drug resistance protein,ABC transporter G family	AT1G15210|PDR7|ATPDR7|pleiotropic drug resistance 7|AT1G15210.1|F9L1.15|F9L1_15, AT1G15520|PDR12|ATPDR12|ATABCG40|pleiotropic drug resistance 12|Arabidopsis thaliana ATP-binding cassette G40|AT1G15520.1|T16N11.3|T16N11_3, AT1G59870|PDR8|ATPDR8|ABCG36|ATABCG36|PLEIOTROPIC DRUG RESISTANCE 8|ARABIDOPSIS PLEIOTROPIC DRUG RESISTANCE 8|ATP-binding cassette G36|Arabidopsis thaliana ATP-binding cassette …
kfl_003650060	AT1G27770, AT2G22950, AT2G41560, AT3G21180, AT3G22910, AT3G57330, AT3G63380, AT4G29900, AT4G37640, AT5G53010, AT5G57110	Calcium transporting ATPase	AT1G27770|ACA1|PEA1|autoinhibited Ca2+-ATPase 1|PLASTID ENVELOPE ATPASE 1|T22C5.23|T22C5_23|CA2+-ATPASE, AT2G22950|ACA7|auto-regulated Ca2+-ATPase 7|T20K9.16|T20K9_16, AT2G41560|ACA4|autoinhibited Ca(2+)-ATPase, isoform 4|T32G6.8|T32G6_8, AT3G21180|ACA9|ATACA9|autoinhibited Ca(2+)-ATPase 9|MXL8.3|AUTOINHIBITED CA(2+)-ATPASE, AT3G22910|ACA13|auto-inhibited Ca2+ ATPase 13|F5N5.18, AT3G57330|ACA11|a…
kfl_003660210	AT3G04050, AT3G25960, AT3G55650, AT3G55810, AT4G26390, AT5G08570, AT5G56350, AT5G63680	pyruvate kinase	AT3G04050|PK5|PYRUVATE KINASE 5|T11I18.16|T11I18_16, AT3G25960|MPE11.9, AT3G55650|PK7|PYRUVATE KINASE 7|F1I16.60, AT3G55810|PK8|PYRUVATE KINASE 8|F1I16.220, AT4G26390|PK4|PYRUVATE KINASE 4|T25K17.3, AT5G08570|PK2|PYRUVATE KINASE 2|MAH20.13|MAH20_13, AT5G56350|PK3|PYRUVATE KINASE 3|MCD7.8|MCD7_8, AT5G63680|PK1|PYRUVATE KINASE 1|MBK5.16|MBK5_16
kfl_003670020	AT1G15500, AT1G80300	plastidic ATP/ADP-transporter	AT1G15500|ATNTT2|NTT2|ucleotide transporter 2|T16N11.1|T16N11_1, AT1G80300|NTT1|ATNTT1|nucleotide transporter 1|F5I6.5|F5I6_5|AATP1|NTT1
kfl_003680130	AT2G44650, AT3G60210	chaperonin 10 Kd subunit	AT2G44650|CHL-CPN10|CPN10|chloroplast chaperonin 10|F16B22.14, AT3G60210|GroES|F27H5.5
kfl_003690110	AT3G55410, AT5G65750	2-oxoglutarate dehydrogenase, E1 component	AT3G55410|E1-OGDH1|T22E16.70, AT5G65750|E1-OGDH2|MPA24.10|MPA24_10
kfl_003700030	AT5G52520	prolyl-tRNA synthetase	AT5G52520|OVA6|PRORS1|ProRS-Org|AtProRS-Org|OVULE ABORTION 6|PROLYL-TRNA SYNTHETASE 1|prolyl-tRNA synthetase organellar|T4M5.3|T4M5_3
kfl_003720060	AT1G74960, AT2G04540, AT5G46290	3-ketoacyl-ACP synthase, (KASII)	AT1G74960|FAB1|KAS2|ATKAS2|fatty acid biosynthesis 1|BETA-KETOACYL-ACP SYNTHETASE 2|ARABIDOPSIS BETA-KETOACYL-ACP SYNTHETASE 2|F25A4.7|F25A4_7, AT2G04540|mtKAS|mitochondrial beta-ketoacyl-ACP synthase|T1O3.5|T1O3_5, AT5G46290|KASI|KAS1|3-ketoacyl-acyl carrier protein synthase I|KETOACYL-ACP SYNTHASE 1|MPL12.7|MPL12_7|3-KETOACYL-ACYL CARRIER PROTEIN SYNTHASE I
kfl_003730170	AT2G32080	Transcriptional regulator of the PUR family, single-stranded-DNA-binding	AT2G32080|PUR ALPHA-1|purin-rich alpha 1|F22D22.17|F22D22_17
kfl_003740030	AT5G50370, AT5G63400	Adenylate kinase	AT5G50370|MXI22.8|MXI22_8, AT5G63400|ADK1|adenylate kinase 1|MLE2.3|MLE2_3|ADENYLATE KINASE 1
kfl_003770060	AT1G45130, AT2G28470, AT2G32810, AT3G13750, AT3G52840, AT4G26140, AT4G36360, AT5G56870, AT5G63810	beta galactosidase	AT1G45130|BGAL5|AtBGAL5|beta-galactosidase 5|F27F5.20|F27F5_20, AT2G28470|BGAL8|beta-galactosidase 8|T17D12.3|T17D12_3, AT2G32810|BGAL9|beta galactosidase 9|beta-galactosidase 9|F24L7.5|F24L7_5, AT3G13750|BGAL1|beta galactosidase 1|beta-galactosidase 1|MMM17.1, AT3G52840|BGAL2|beta-galactosidase 2|F8J2.10, AT4G26140|BGAL12|beta-galactosidase 12|F20B18.250|F20B18_250, AT4G36360|BGAL3|beta-galactos…
kfl_003780050	AT4G20850	tripeptidyl peptidase II	AT4G20850|AT4G20850.1|T13K14.10|T13K14_10
kfl_003780120	AT1G14510, AT2G02470, AT3G11200, AT3G42790, AT5G05610, AT5G20510, AT5G26210	PHD Zn-finger protein	AT1G14510|AL7|AtAL7|alfin-like 7|F14L17.29|F14L17_29, AT2G02470|AL6|alfin-like 6|T16F16.26|T16F16_26, AT3G11200|AL2|alfin-like 2|F11B9.12, AT3G42790|AL3|alfin-like 3|T21C14.10, AT5G05610|AL1|alfin-like 1|MOP10.15|MOP10_15, AT5G20510|AL5|alfin-like 5|F7C8.100|F7C8_100, AT5G26210|AL4|alfin-like 4|T19G15.60|T19G15_60
kfl_003780130	AT5G12470	Protein of unknown function DUF3411	AT5G12470|RER4|RETICULATA-RELATED 4
kfl_003800020	AT3G29320, AT3G46970	glycogen phosphorylase	AT3G29320|PHS1|alpha-glucan phosphorylase 1|MUO10.17|AtPHS1, AT3G46970|ATPHS2|PHS2|Arabidopsis thaliana alpha-glucan phosphorylase 2|alpha-glucan phosphorylase 2|F13I12.20|AtPHS2
kfl_003800050	AT1G80750, AT2G01250, AT2G44120, AT3G13580	60S ribosomal protein L7 family protein	AT1G80750|RPL7A|uL30z|Ribosomal Protein uL30z|F23A5.10|F23A5_10, AT2G01250|RPL7B|uL30y|Ribosomal Protein uL30y|F10A8.13|F10A8_13, AT2G44120|uL30x|Ribosomal Protein uL30x|F6E13.25, AT3G13580|uL30w|Ribosomal Protein uL30w|K20M4.2
kfl_003800100	AT2G23960, AT2G23970, AT4G30530, AT4G30540, AT4G30550	Predicted glutamine synthetase	AT2G23960|T29E15.16|T29E15_16, AT2G23970|T29E15.17|T29E15_17, AT4G30530|AT4G30530.1|F17I23.130|F17I23_130, AT4G30540|F17I23.120|F17I23_120, AT4G30550|AT4G30550.1|F17I23.110|F17I23_110
kfl_003820050	AT1G77290	hypothetical protein	AT1G77290|T14N5.14|T14N5_14
kfl_003850030	AT3G55200, AT3G55220	cleavage and polyadenylation specificity factor	AT3G55200|SAP130a|AtSAP130a|spliceosome-associated protein 130 a|Arabidopsis thaliana spliceosome-associated protein 130 a|T26I12.80, AT3G55220|SAP130b|AtSAP130b|spliceosome-associated protein 130 b|Arabidopsis thaliana spliceosome-associated protein 130 b|T26I12.100
kfl_003850060	AT1G30910, AT5G44720	hypothetical protein	AT1G30910|F17F8.22, AT5G44720|K23L20.6|K23L20_6
kfl_003850100	AT1G13440, AT1G16300, AT1G79530, AT3G04120	glyceraldehyde-3-phosphate dehydrogenase	AT1G13440|GAPC-2|GAPC2|GLYCERALDEHYDE-3-PHOSPHATE DEHYDROGENASE C-2|glyceraldehyde-3-phosphate dehydrogenase C2|T6J4.17|T6J4_17, AT1G16300|GAPCP-2|glyceraldehyde-3-phosphate dehydrogenase of plastid 2|f3o9.10|f3o9_10, AT1G79530|GAPCP-1|glyceraldehyde-3-phosphate dehydrogenase of plastid 1|t8k14.5|t8k14_5, AT3G04120|GAPC|GAPC-1|GAPC1|GLYCERALDEHYDE-3-PHOSPHATE DEHYDROGENASE C SUBUNIT|glyceraldehyd…
kfl_003870020	AT1G74310, AT2G25140, AT4G14670, AT4G14675, AT5G15450	ClpB, ATP-dependent chaperone	AT1G74310|ATHSP101|HSP101|HOT1|heat shock protein 101|F1O17.2|F1O17_2|HEAT SHOCK PROTEIN ATHSP101, AT2G25140|HSP98.7|CLPB-M|CLPB4|HEAT SHOCK PROTEIN 98.7|CASEIN LYTIC PROTEINASE B-M|casein lytic proteinase B4|F13D4.100|F13D4_100, AT4G14670|CLPB2|casein lytic proteinase B2|DL3375W|FCAALL.285, AT4G14675, AT5G15450|APG6|CLPB3|CLPB-P|AtCLPB3|ALBINO AND PALE GREEN 6|casein lytic proteinase B3|CASEIN L…
kfl_003870070	AT3G63140	CSP41, chloroplast RNA binding protein, NAD-dependent epimerase/dehydratase	AT3G63140|CSP41A|chloroplast stem-loop binding protein of 41 kDa|T20O10.240
kfl_003900110	AT1G32060	phosphoribulokinase	AT1G32060|PRK|phosphoribulokinase|T12O21.4|T12O21_4
kfl_003920020	AT3G10920	manganese superoxide dismutase	AT3G10920|MSD1|MEE33|ATMSD1|AtSOD1|manganese superoxide dismutase 1|MATERNAL EFFECT EMBRYO ARREST 33|ARABIDOPSIS MANGANESE SUPEROXIDE DISMUTASE 1|superoxide dismutase 1|F9F8.26|MANGANESE SUPEROXIDE DISMUTASE 1
kfl_003980110	AT1G36280, AT4G18440, AT4G18450	adenylosuccinate lyase	AT1G36280|F15C21.8|F15C21_8, AT4G18440|F28J12.100|F28J12_100, AT4G18450|AT4G18450.1|F28J12.110|F28J12_110
kfl_004020060	AT2G04400, AT5G48220	indole-3-glycerol phosphate synthase	AT2G04400|IGPS|Indole-3-glycerol phosphate synthase|T1O3.19|T1O3_19, AT5G48220|IGPS|MIF21.11|MIF21_11
kfl_004020160	AT1G19540, AT1G32100, AT1G75280, AT1G75290, AT1G75300, AT4G13660, AT4G34540, AT4G39230	NAD(P)-binding Rossmann-fold superfamily protein|isoflavone reductase homolog IRL	AT1G19540|AT1G19540.1|F18O14.30|F18O14_30, AT1G32100|ATPRR1|AT1G32100.1|F3C3.10|F3C3_10, AT1G75280|F22H5.17|F22H5_17|P3, AT1G75290|AT1G75290.1|F22H5.18|F22H5_18, AT1G75300|AT1G75300.1|F22H5.16|F22H5_16, AT4G13660|ATPRR2|AT4G13660.1|F18A5.50|F18A5_50, AT4G34540|AT4G34540.1|T4L20.120|T4L20_120, AT4G39230|AtPCBER1|AT4G39230.1|T22F8.130|T22F8_130
kfl_004030050	AT2G36460, AT3G52930, AT4G26520, AT4G26530, AT5G03690	ALDO, fbaB; fructose-bisphosphate aldolase, class I	AT2G36460|FBA6|fructose-bisphosphate aldolase 6|F1O11.9|F1O11_9, AT3G52930|FBA8|AtFBA8|fructose-bisphosphate aldolase 8|F8J2.100, AT4G26520|FBA7|AtFBA7|fructose-bisphosphate aldolase 7|M3E9.50|M3E9_50, AT4G26530|FBA5|AtFBA5|DEG22|fructose-bisphosphate aldolase 5|M3E9.40|M3E9_40, AT5G03690|FBA4|AtFBA4|fructose-bisphosphate aldolase 4|F17C15.110|F17C15_110
kfl_004040090	AT3G23490	cyanate hydratase	AT3G23490|CYN|cyanase|MEE5.3|CYANASE
kfl_004040170	AT1G32440, AT5G24080, AT5G52920	PK, pyk; pyruvate kinase	AT1G32440|PKp3|plastidial pyruvate kinase 3|F5D14.22|F5D14_22|F5F19.10|F5F19_10, AT5G24080|MZF18.3|MZF18_3, AT5G52920|PKP1|PKP-BETA1|PKP2|PLASTIDIAL PYRUVATE KINASE 1|plastidic pyruvate kinase beta subunit 1|PLASTIDIAL PYRUVATE KINASE 2|MXC20.15|MXC20_15
kfl_004050090	AT1G26320, AT3G03080, AT3G59845, AT4G12830, AT5G16960, AT5G16970, AT5G16980, AT5G16990, AT5G17000, AT5G37940, AT5G37960, AT5G37980, AT5G38000	alkenal reductase	AT1G26320|AT1G26320.1|F28B23.3|F28B23_3, AT3G03080|AT3G03080.1|T17B22.23|T17B22_23, AT3G59845|AT3G59845.1, AT4G12830|AT4G12830.1|T20K18.180|T20K18_180, AT5G16960|AT5G16960.1|F2K13.110|F2K13_110, AT5G16970|AT-AER|AER|alkenal reductase|2-alkenal reductase|AT5G16970.1|F2K13.120|F2K13_120, AT5G16980|AT5G16980.1|F2K13.130|F2K13_130, AT5G16990|AT5G16990.1|F2K13.140|F2K13_140, AT5G17000|AT5G17000.1|F2K1…
kfl_004090080	AT1G53500, AT1G63000, AT1G78570, AT3G14790	UDP-L-Rhamnose synthase	AT1G53500|RHM2|ATRHM2|ATMUM4|RHAMNOSE BIOSYNTHESIS 2|ARABIDOPSIS THALIANA RHAMNOSE BIOSYNTHESIS 2|ARABIDOPSIS THALIANA MUCILAGE-MODIFIED 4|AT1G53500.1|F22G10.13, AT1G63000|NRS/ER|UER1|nucleotide-rhamnose synthase/epimerase-reductase|UDP-4-KETO-6-DEOXY-D-GLUCOSE-3,5-EPIMERASE-4-REDUCTASE 1|F16P17.17|F16P17_17, AT1G78570|ROL1|ATRHM1|REPRESSOR OF LRX1 1|ARABIDOPSIS THALIANA RHAMNOSE BIOSYNTHESIS 1|A…
kfl_004120150	AT3G07720, AT5G48180	kelch repeat superfamily protein	AT3G07720|MLP3.17|MLP3_17, AT5G48180|NSP5|AtNSP5|nitrile specifier protein 5|MIF21.7|MIF21_7
kfl_004120200	AT3G48420, AT5G63200	Haloacid dehalogenase-like hydrolase (HAD) superfamily protein	AT3G48420|CBBY|cbbY homolog|T29H11.1, AT5G63200|MDC12.17|MDC12_17|AT5G63210
kfl_004130090	AT1G17100, AT1G78450, AT1G78460	hypothetical protein	AT1G17100|AtHBP1|SOUL1|cHBP1|cytosolic heme (tetrapyrrole) binding protein 1|AT1G17100.1|F20D23.21|F20D23_21, AT1G78450|F3F9.4, AT1G78460|cHBP3|cytosolic heme (tetrapyrrole) binding protein 3|F3F9.3
kfl_004130100	AT1G16460, AT1G79230	mercaptopyruvate sulfurtransferase	AT1G16460|ATRDH2|ATMST2|MST2|ST2|STR2|RDH2|rhodanese homologue 2|ARABIDOPSIS THALIANA MERCAPTOPYRUVATE SULFURTRANSFERASE 2|MERCAPTOPYRUVATE SULFURTRANSFERASE 2|SULFURTRANSFERASE 2|F3O9.26|F3O9_26|MERCAPTOPYRUVATE SULFURTRANSFERASE, AT1G79230|ST1|ATMST1|MST1|ATRDH1|STR1|SULFURTRANSFERASE 1|mercaptopyruvate sulfurtransferase 1|ARABIDOPSIS THALIANA RHODANESE HOMOLOGUE 1|YUP8H12R.17|YUP8H12R_17|MERCA…
kfl_004140120	AT1G74880	Ndh-O	AT1G74880|NDH-O|NdhO|NAD(P)H:plastoquinone dehydrogenase complex subunit O|NADH dehydrogenase-like complex )|F25A4.15|F25A4_15
kfl_004150050	AT5G37360, AT5G38890	hypothetical protein	AT5G37360|MNJ8.18|MNJ8_18, AT5G38890|K15E6.10
kfl_004160020	AT1G11870	serine--tRNA ligase, chloroplast or mitochondrial	AT1G11870|ATSRS|OVA7|SRS|ovule abortion 7|Seryl-tRNA synthetase|F12F1.29|F12F1_29|Seryl-tRNA synthetase
kfl_004160040	AT3G59400	hypothetical protein	AT3G59400|GUN4|GENOMES UNCOUPLED 4|F25L23.260
kfl_004160100	AT1G09080, AT1G16030, AT1G56410, AT3G09440, AT3G12580, AT5G02490, AT5G02500, AT5G28540, AT5G42020	Molecular chaperones HSP70/HSC70	AT1G09080|BIP3|HSP70-13|binding protein 3|HEAT SHOCK PROTEIN 70-13|F7G19.5|F7G19_5, AT1G16030|Hsp70b|HSP70-5|heat shock protein 70B|HEAT SHOCK PROTEIN 70-5|T24D18.14|T24D18_14, AT1G56410|ERD2|HSP70T-1|HSP70-18|EARLY-RESPONSIVE TO DEHYDRATION 2|HEAT SHOCK PROTEIN 70T-1|eat shock 70 kDa protein 18|F13N6.9|F13N6_9, AT3G09440|HSP70-3|HEAT SHOCK PROTEIN 70-3|F3L24.33, AT3G12580|HSP70|ATHSP70|HSC70-4|H…
kfl_004160110	AT4G24190	heat shock protein 90	AT4G24190|SHD|HSP90.7|AtHsp90.7|AtHsp90-7|HSP90|SHEPHERD|HEAT SHOCK PROTEIN 90.7|HEAT SHOCK PROTEIN 90-7|T22A6.20|T22A6_20
kfl_004170010	AT2G26230	Urate oxidase	AT2G26230|UOX|urate oxidase|T1D16.13|T1D16_13
kfl_004170050	AT2G03390	UVR domain containing protein	AT2G03390|CLPF|T4M8.18|T4M8_18
kfl_004190030	AT5G64350	FKBP-type peptidyl-prolyl cis-trans isomerase	AT5G64350|FKBP12|ATFKBP12|FKP12|FK506-binding protein 12|ARABIDOPSIS THALIANA FK506-BINDING PROTEIN 12|MSJ1.19|MSJ1_19|immunophilin
kfl_004190050	AT5G63860	hypothetical protein	AT5G63860|AtUVR8|UV RESISTANCE LOCUS 8|AT5G63860.1|MGI19.7|MGI19_7|UVB-RESISTANCE 8
kfl_004200020	AT3G54470	Uridine 5'- monophosphate synthase	AT3G54470
kfl_004210040	AT3G22110, AT4G15165	20S core proteasome subunit alpha protein	AT3G22110|PAC1|20S proteasome alpha subunit C1|MKA23.2|20S PROTEASOME SUBUNIT PAC1, AT4G15165
kfl_004210050	AT3G56190, AT3G56450	alpha-soluble NSF attachment protein	AT3G56190|ALPHA-SNAP2|ASNAP|alpha-soluble NSF attachment protein 2|F18O21.150, AT3G56450|ALPHA-SNAP1|alpha-soluble NSF attachment protein 1|T5P19.100
kfl_004210060	AT3G51160, AT5G66280	GDP-mannose 4,6 dehydratase	AT3G51160|MUR_1|GMD2|SFR8|MURUS 1|GDP-D-MANNOSE-4,6-DEHYDRATASE 2|SENSITIVE TO FREEZING8|AT3G51160.1|F24M12.200|GDP-D-MANNOSE-4,6-DEHYDRATASE, AT5G66280|AT5G66280.1|K1L20.6|K1L20_6|GDP-D-MANNOSE 4,6-DEHYDRATASE 1
kfl_004230050	AT1G62410, AT2G24050, AT5G57870	eukaryotic translation initiation factor eIF-4G	AT1G62410|F24O1.14|F24O1_14, AT2G24050|eIFiso4G2|eukaryotic translation Initiation Factor isoform 4G2|T29E15.25|T29E15_25, AT5G57870|eIFiso4G1|eukaryotic translation Initiation Factor isoform 4G1|MTI20.13|MTI20_13
kfl_004240010	AT1G26090	P-loop containing nucleoside triphosphate hydrolases superfamily protein	AT1G26090|F14G11.6
kfl_004240030	AT2G24000, AT2G24010, AT2G35780, AT3G02110, AT3G07990, AT4G30610, AT4G30810, AT5G08260, AT5G23210	serine carboxypeptidase	AT2G24000|scpl22|serine carboxypeptidase-like 22|T29E15.20|T29E15_20, AT2G24010|scpl23|serine carboxypeptidase-like 23|T29E15.21|T29E15_21, AT2G35780|scpl26|serine carboxypeptidase-like 26|T20F21.2, AT3G02110|scpl25|serine carboxypeptidase-like 25|F1C9.10|F1C9_10, AT3G07990|SCPL27|serine carboxypeptidase-like 27|F17A17.33, AT4G30610|BRS1|SCPL24|BRI1 SUPPRESSOR 1|SERINE CARBOXYPEPTIDASE 24 PRECURS…
kfl_004250040	AT1G31180, AT1G80555, AT1G80560, AT5G14200	3-isopropylmalate dehydrogenase	AT1G31180|ATIMD3|IMD3|IPMDH1|IMDH3|ARABIDOPSIS ISOPROPYLMALATE DEHYDROGENASE 3|isopropylmalate dehydrogenase 3|ISOPROPYLMALATE DEHYDROGENASE 1|F28K20.14|F28K20_14, AT1G80555, AT1G80560|ATIMD2|IMD2|ARABIDOPSIS ISOPROPYLMALATE DEHYDROGENASE 2|isopropylmalate dehydrogenase 2|T21F11.11|T21F11_11, AT5G14200|ATIMD1|IMD1|ARABIDOPSIS ISOPROPYLMALATE DEHYDROGENASE 1|isopropylmalate dehydrogenase 1|MUA22.2…
kfl_004270110	AT2G38270	hypothetical protein	AT2G38270|CXIP2|ATGRX2|AtGRXS16|CAX-interacting protein 2|GLUTAREDOXIN 2|glutaredoxin 16|F16M14.20|F16M14_20
kfl_004280140	AT1G76450	PsbP domain-containing protein 3, chloroplastic	AT1G76450|F15M4.5
kfl_004290050	AT1G10810, AT1G60680, AT1G60690, AT1G60710, AT1G60730, AT1G60750	NAD(P)-linked oxidoreductase, aldo/keto reductase family protein	AT1G10810|T16B5.5|T16B5_5, AT1G60680|F8A5.20|F8A5_20, AT1G60690|F8A5.21|F8A5_21, AT1G60710|ATB2|F8A5.23|F8A5_23, AT1G60730|F8A5.24|F8A5_24, AT1G60750|F8A5.26|F8A5_26
kfl_004300080	AT1G09080, AT1G16030, AT1G56410, AT3G09440, AT3G12580, AT5G02490, AT5G02500, AT5G28540, AT5G42020	heat shock protein 70 (Hsp 70) family protein	AT1G09080|BIP3|HSP70-13|binding protein 3|HEAT SHOCK PROTEIN 70-13|F7G19.5|F7G19_5, AT1G16030|Hsp70b|HSP70-5|heat shock protein 70B|HEAT SHOCK PROTEIN 70-5|T24D18.14|T24D18_14, AT1G56410|ERD2|HSP70T-1|HSP70-18|EARLY-RESPONSIVE TO DEHYDRATION 2|HEAT SHOCK PROTEIN 70T-1|eat shock 70 kDa protein 18|F13N6.9|F13N6_9, AT3G09440|HSP70-3|HEAT SHOCK PROTEIN 70-3|F3L24.33, AT3G12580|HSP70|ATHSP70|HSC70-4|H…
kfl_004330020	AT4G03280	Cytochrome b6-f complex iron-sulfur subunit	AT4G03280|PETC|PGR1|photosynthetic electron transfer C|PROTON GRADIENT REGULATION 1|F4C21.21|F4C21_21|RIESKE IRON-SULFUR PROTEIN PRECURSOR
kfl_004340070	AT5G02530, AT5G59950	THOC4, ALY; THO complex subunit 4	AT5G02530|ALY2|T22P11.120|T22P11_120, AT5G59950|ALY1|MMN10.26|MMN10_26
kfl_004350060	AT3G03800, AT5G08080	syntaxin	AT3G03800|SYP131|ATSYP131|syntaxin of plants 131|F20H23.28|F20H23_28, AT5G08080|SYP132|ATSYP132|syntaxin of plants 132|T22D6.20|T22D6_20
kfl_004350080	AT3G48930, AT4G30800, AT5G23740	40S ribosomal protein S11	AT3G48930|EMB1080|uS17z|embryo defective 1080|Ribosomal Protein uS17z|T2J13.230, AT4G30800|uS17y|Ribosomal Protein uS17y|T10C21.1, AT5G23740|RPS11-BETA|uS17x|ribosomal protein S11-beta|Ribosomal Protein uS17x|MRO11.22|MRO11_22|RIBOSOMAL PROTEIN S11
kfl_004370010	AT2G40880, AT3G12490, AT4G16500, AT5G05110, AT5G12140, AT5G47550	cysteine proteinase inhibitor	AT2G40880|FL3-27|ATCYSA|CYSA|cystatin A|T20B5.8|T20B5_8, AT3G12490|ATCYSB|ATCYS6|CYSB|CYT6|CYS6|cystatin B|ARABIDOPSIS THALIANA PHYTOCYSTATIN 6|T2E22.19, AT4G16500|CYS4|AtCYS4|phytocystatin 4|DL4275C|FCAALL.171, AT5G05110|CYS7|MUG13.3|MUG13_3, AT5G12140|ATCYS1|CYS1|cystatin-1|MXC9.10|MXC9_10, AT5G47550|CYS5|Cysteine proteinase inhibitor 5|MNJ7.14|MNJ7_14
kfl_004370020	AT1G48830, AT3G02560, AT5G16130	40S ribosomal protein S7	AT1G48830|eS7z|RPS7A|Ribosomal Protein eS7z|F11I4.1|F11I4_1, AT3G02560|eS7y|Ribosomal Protein eS7y|F16B3.19|F16B3_19, AT5G16130|eS7x|Ribosomal Protein eS7x|T21H19.50|T21H19_50
kfl_004370090	AT5G19370	hypothetical protein	AT5G19370|F7K24.120|F7K24_120
kfl_004400020	AT4G24280, AT4G37910, AT5G09590, AT5G49910	heat shock protein 70 (Hsp 70) family protein	AT4G24280|cpHsc70-1|HSP70-6|chloroplast heat shock protein 70-1|HEAT SHOCK PROTEIN 70-6|T22A6.110|T22A6_110, AT4G37910|mtHsc70-1|HSP70-9|mitochondrial heat shock protein 70-1|F20D10.30|F20D10_30, AT5G09590|MTHSC70-2|HSC70-5|HSP70-10|mitochondrial HSO70 2|HEAT SHOCK COGNATE|HEAT SHOCK PROTEIN 70-10|F17I14.220|F17I14_220|HEAT SHOCK PROTEIN 70, AT5G49910|HSC70-7|cpHsc70-2|HSP70-7|HEAT SHOCK PROTEIN …
kfl_004400040	AT2G05710, AT4G26970, AT4G35830, AT5G54950	aconitate hydratase	AT2G05710|ACO3|aconitase 3|T3P4.5|T3P4_5, AT4G26970|ACO2|aconitase 2|F10M23.310|F10M23_310, AT4G35830|ACO1|RTD3|aconitase 1|F4B14.100|F4B14_100, AT5G54950|MBG8.22|MBG8_22
kfl_004400070	AT1G08360, AT2G27530, AT5G22440	60S ribosomal protein L10A	AT1G08360|uL1z|Ribosomal Protein uL1z|T27G7.6|T27G7_6, AT2G27530|PGY1|uL1y|PIGGYBACK1|Ribosomal Protein uL1y|F10A12.22, AT5G22440|uL1x|Ribosomal Protein uL1x|MWD9.24|MWD9_24
kfl_004400080	AT1G52510	alpha/beta-hydrolases superfamily protein	AT1G52510|F6D8.27|F6D8_27
kfl_004410110	AT1G53520	chalcone isomerase-like protein	AT1G53520|FAP3|AtFAP3|fatty-acid-binding protein 3|F22G10.11
kfl_004450030	AT3G01560, AT5G14540	hypothetical protein	AT3G01560|UAP2|ubiquitin-associated protein 2|AT3G01560.1|F4P13.11|F4P13_11, AT5G14540|UAP1|ubiquitin-associated protein 1|AT5G14540.1|T15N1.30|T15N1_30
kfl_004460020	AT1G10630, AT1G23490, AT1G70490, AT2G47170, AT3G62290, AT5G14670	GTP-binding ADP-ribosylation factor	AT1G10630|ATARFA1F|ARFA1F|ADP-ribosylation factor A1F|F20B24.7|F20B24_7, AT1G23490|ATARFA1A|ATARF1|ATARF|ARF1|ADP-RIBOSYLATION FACTOR 1A|ADP-ribosylation factor 1|ADP-RIBOSYLATION FACTOR|F28C11.12|F5O8.5|F5O8_5, AT1G70490|ATARFA1D|ARFA1D|F24J13.6|F24J13_6, AT2G47170|ARF1A1C|BEX1|bfa-visualized exocytic trafficking defective 1|T8I13.1|ADP-RIBOSYLATION FACTOR, AT3G62290|ATARFA1E|ARFA1E|ADP-ribosyla…
kfl_004490070	AT3G63410	VTE3, APG1; MPBQ/MSBQ methyltransferase	AT3G63410|VTE3|IEP37|E37|VITAMIN E DEFECTIVE 3|INNER ENVELOPE PROTEIN 37|AT3G63410.1|MAA21.40|IEP37
kfl_004510060	AT1G53850, AT3G14290	20S proteasome, regulatory subunit alpha protein	AT1G53850|PAE1|ATPAE1|20S proteasome alpha subunit E1|ARABIDOPSIS 20S PROTEASOME ALPHA SUBUNIT E1|T18A20.8|T18A20_8|20S PROTEASOME SUBUNIT PAE1, AT3G14290|PAE2|20S proteasome alpha subunit E2|MLN21.1|20S PROTEASOME SUBUNIT PAE2
kfl_004540110	AT3G03270, AT3G17020, AT3G53990	universal stress protein family protein	AT3G03270|AT3G03270.2, AT3G17020|K14A17.9, AT3G53990|USP17|AT3G53990.1|F5K20.290|F5K20_290
kfl_004560020	AT1G27450, AT1G80050, AT4G12440, AT4G22570, AT5G11160	E2.4.2.7, apt; adenine phosphoribosyltransferase	AT1G27450|APT1|ATAPT1|adenine phosphoribosyl transferase 1|ARABIDOPSIS THALIANA ADENINE PHOSPHORIBOSYLTRANSFERASE 1|F17L21.24|F17L21_24|ADENINE PHOSPHORIBOSYL TRANSFERASE 1, AT1G80050|APT2|ATAPT2|PHT1.1|adenine phosphoribosyl transferase 2|F18B13.14|F18B13_14, AT4G12440|APT4|adenine phosphoribosyl transferase 4|T1P17.30|T1P17_30, AT4G22570|APT3|adenine phosphoribosyl transferase 3|F7K2.150|F7K2_1…
kfl_004560100	AT3G09630, AT5G02870	60S ribosomal protein L4	AT3G09630|SAC56|uL4z|Suppressor of Acaulis 56|Ribosomal Protein uL4z|F11F8.22, AT5G02870|RPL4|uL4y|ribosomal large subunit 4|Ribosomal Protein uL4y|F9G14.180|F9G14_180
kfl_004560140	AT2G17360, AT5G07090, AT5G58420	40S ribosomal protein S4 family protein	AT2G17360|eS4z|Ribosomal Protein eS4z|F5J6.12|F5J6_12, AT5G07090|eS4y|Ribosomal Protein eS4y|T28J14.30, AT5G58420|eS4x|Ribosomal Protein eS4x|MQJ2.1|MQJ2_1
kfl_004590030	AT1G14620, AT2G46090, AT2G46100, AT3G04890	hypothetical protein	AT1G14620|DECOY|mL46|DECOY|Ribosomal Protein mL46|T5E21.12|T5E21_12, AT2G46090|LCBK2|long-chain base (LCB) kinase 2|T3F17.26, AT2G46100|T3F17.25, AT3G04890|T9J14.16|T9J14_16
kfl_004600030	AT4G24280, AT4G37910, AT5G09590, AT5G49910	chloroplast heat shock protein hsp70-1	AT4G24280|cpHsc70-1|HSP70-6|chloroplast heat shock protein 70-1|HEAT SHOCK PROTEIN 70-6|T22A6.110|T22A6_110, AT4G37910|mtHsc70-1|HSP70-9|mitochondrial heat shock protein 70-1|F20D10.30|F20D10_30, AT5G09590|MTHSC70-2|HSC70-5|HSP70-10|mitochondrial HSO70 2|HEAT SHOCK COGNATE|HEAT SHOCK PROTEIN 70-10|F17I14.220|F17I14_220|HEAT SHOCK PROTEIN 70, AT5G49910|HSC70-7|cpHsc70-2|HSP70-7|HEAT SHOCK PROTEIN …
kfl_004610020	AT1G02520, AT1G02530, AT1G10680, AT1G27940, AT1G28010, AT2G36910, AT2G47000, AT3G28345, AT3G28360, AT3G28380, AT3G28390, AT3G28415, AT3G28860, AT3G62150, AT4G01820, AT4G01830, AT4G18050, AT4G25960, AT5G46540	ATP binding cassette subfamily B, MDR, PGP	AT1G02520|PGP11|MDR8|P-glycoprotein 11|multi-drug resistance 8|AT1G02520.1|T14P4.15|T14P4_15, AT1G02530|PGP12|P-glycoprotein 12|AT1G02530.1|T14P4.14|T14P4_14, AT1G10680|ABCB10|ATP-binding cassette B10|AT1G10680.1|F20B24.12|F20B24_12, AT1G27940|PGP13|P-glycoprotein 13|AT1G27940.1|F13K9.5|F13K9_5, AT1G28010|PGP14|ATABCB14|MDR12|P-glycoprotein 14|Arabidopsis thaliana ATP-binding cassette B14|multi-d…
kfl_004610030	AT2G40480, AT2G40490, AT3G14930, AT3G56270	uroporphyrinogen decarboxylase, (UROD, HEME)	AT2G40480|T2P4.17|T2P4_17, AT2G40490|HEME2|T2P4.16|T2P4_16, AT3G14930|HEME1|K15M2.7, AT3G56270|AT3G56270.1|F18O21.230
kfl_004610040	AT3G49010, AT5G23900	60S ribosomal protein L13	AT3G49010|ATBBC1|BBC1|RSU2|eL13z|breast basic conserved 1|40S RIBOSOMAL PROTEIN|Ribosomal Protein eL13z|T2J13.150, AT5G23900|eL13x|Ribosomal Protein eL13x|MRO11.6|MRO11_6
kfl_004610050	AT2G09990, AT3G04230, AT5G18380	40S ribosomal protein S16	AT2G09990|uS9z|Ribosomal Protein uS9z|F7B19.13|F7B19_13, AT3G04230|uS9y|Ribosomal Protein uS9y|T6K12.15|T6K12_15, AT5G18380|uS9x|Ribosomal Protein uS9x|F20L16.100|F20L16_100
kfl_004630070	AT3G53580	diaminopimelate epimerase	AT3G53580|F4P12.280
kfl_004640060	AT1G18100, AT1G65480, AT2G27550, AT4G20370, AT5G03840, AT5G62040	hypothetical protein	AT1G18100|E12A11|MFT|MOTHER OF FT AND TFL1|T10F20.11, AT1G65480|RSB8|REDUCED STEM BRANCHING 8|AT1G65480.1|F5I14.3|F5I14_3|FLOWERING LOCUS T, AT2G27550|ATC|centroradialis|F10A12.20, AT4G20370|TSF|TWIN SISTER OF FT|F9F13.20|F9F13_20, AT5G03840|TFL1|TFL-1|TERMINAL FLOWER 1|MED24.6, AT5G62040|BFT|brother of FT and TFL1|MTG10.11|MTG10_11
kfl_004640080	AT3G48730, AT5G63570	glutamate-1-semialdehyde aminotransferase, (GSA)	AT3G48730|GSA2|GSAM|glutamate-1-semialdehyde 2,1-aminomutase 2|glutamate-l-semialdehyde aminomutase|T8P19.240, AT5G63570|AT5G63570.2
kfl_004650010	AT2G21530	hypothetical protein	AT2G21530|F3K23.29|F3K23_29
kfl_004650030	AT3G25520, AT5G39740	60S ribosomal protein L5	AT3G25520|ATL5|PGY3|OLI5|RPL5A|uL18z|ribosomal protein L5|PIGGYBACK3|OLIGOCELLULA 5|RIBOSOMAL PROTEIN L5 A|Ribosomal Protein uL18z|MWL2.17|RIBOSOMAL PROTEIN L5|ATL5, AT5G39740|OLI7|RPL5B|uL18y|OLIGOCELLULA 7|ribosomal protein L5 B|Ribosomal Protein uL18y|MKM21.30|MKM21_30
kfl_004660070	AT1G80030, AT2G22360, AT3G17830, AT4G39960	DnaJ heat shock family protein	AT1G80030|DJA7|DNA J protein A7|F18B13.12|F18B13_12, AT2G22360|DJA6|DNA J protein A6|F14M13.24|F14M13_24, AT3G17830|DJA4|DNA J protein A4|MEB5.5, AT4G39960|DJA5|DNA J protein A5|T5J17.130|T5J17_130
kfl_004660100	AT4G33250	Eukaryotic translation initiation factor 3 subunit	AT4G33250|EIF3K|TIF3K1|ATTIF3K1|eukaryotic translation initiation factor 3K|F17M5.10|F17M5_10
kfl_004670070	AT1G02690, AT1G02700, AT1G09270, AT1G32880, AT3G06720, AT4G02140, AT4G02150, AT4G16143, AT5G49305, AT5G49310, AT5G52000	importin alpha isoform	AT1G02690|IMPA-6|importin alpha isoform 6|T14P4.3|T14P4_3, AT1G02700|T14P4.2|T14P4_2, AT1G09270|IMPA-4|IMPA4|importin alpha isoform 4|T12M4.2|T12M4_2, AT1G32880|F9L11.34|F9L11_34, AT3G06720|AT-IMP|ATKAP ALPHA|AIMP ALPHA|IMPA-1|IMPA1|IMPORTIN ALPHA|importin alpha isoform 1|F3E22.14|IMPORTIN ALPHA, AT4G02140|T10M13.15|T10M13_15, AT4G02150|MOS6|ATIMPALPHA3|IMPA-3|MODIFIER OF SNC1, 6|IMPORTIN ALPHA 3…
kfl_004670090	AT4G33090	aminopeptidase M1	AT4G33090|APM1|ATAPM1|aminopeptidase M1|F4I10.20|F4I10_20
kfl_004680020	AT2G35490, AT4G04020, AT4G22240	hypothetical protein	AT2G35490|FBN2|FIBRILLIN2|T32F12.13|T32F12_13, AT4G04020|PGL35|FIB1a|plastoglobulin 35|fibrillin 1a|AT4G04020.1|T24H24.16|T24H24_16, AT4G22240|AT4G22240.1|T10I14.70|T10I14_70
kfl_004750020	AT5G20720	chaperonin	AT5G20720|CPN20|CPN10|CHCPN10|ATCPN21|CPN21|chaperonin 20|CHLOROPLAST CHAPERONIN 10|T1M15.120|T1M15_120|CHAPERONIN 10
kfl_004750080	AT1G20260, AT1G76030, AT4G38510	Vacuolar H+-ATPase V1 sector, subunit B	AT1G20260|VAB3|AtVAB3|V-ATPase B subunit 3|F14O10.13|F14O10_13|VHA-B3, AT1G76030|VAB1|AtVAB1|V-ATPase B subunit 1|T4O12.24|T4O12_24|VHA-B1, AT4G38510|VAB2|AtVAB2|V-ATPase B subunit 2|F22I13.8|VHA-B2
kfl_004790080	AT1G12000, AT4G04040	E2.7.1.90, pfk; pyrophosphate--fructose-6-phosphate 1-phosphotransferase	AT1G12000|AT1G12000.1|F12F1.13|F12F1_13, AT4G04040|AT4G04040.1|T24H24.15|T24H24_15
kfl_004810070	AT3G09580	Amine oxidase family protein	AT3G09580|AT3G09580.1|F11F8.15
kfl_004810120	AT3G54050	FBP, fbp; fructose-1,6-bisphosphatase I	AT3G54050|HCEF1|cfbp1|high cyclic electron flow 1|F24B22.10
kfl_004810130	AT1G54220, AT3G13930	NA	AT1G54220|mtE2-3|mitochondrial pyruvate dehydrogenase subunit 2-3|F20D21.4|F20D21_4, AT3G13930|mtE2-2|mitochondrial pyruvate dehydrogenase subunit 2-2|MDC16.18
kfl_004860110	AT3G49910, AT5G67510	60S ribosomal protein L26	AT3G49910|uL24z|Ribosomal Protein uL24z|F3A4.4, AT5G67510|uL24y|Ribosomal Protein uL24y|K9I9.7|K9I9_7
kfl_004870060	AT2G20450, AT4G27090	60S ribosomal protein L14	AT2G20450|eL14z|Ribosomal Protein eL14z|T13C7.4|T13C7_4, AT4G27090|RPL14B|eL14y|Ribosomal Protein eL14y|T24A18.40|T24A18_40
kfl_004880040	AT1G18540, AT1G74050, AT1G74060	60S ribosomal protein L6	AT1G18540|eL6z|Ribosomal Protein eL6z|F25I16.12|F25I16_12, AT1G74050|eL6x|Ribosomal Protein eL6x|F2P9.8|F2P9_8, AT1G74060|eL6y|Ribosomal Protein eL6y|F2P9.7|F2P9_7
kfl_004880080	AT1G19580, AT1G47260, AT5G66510	hypothetical protein	AT1G19580|GAMMA CA1|gamma carbonic anhydrase 1, AT1G47260|APFI|AT1G47260.1|F8G22.2|F8G22_2|GAMMA CARBONIC ANHYDRASE, AT5G66510|GAMMA CA3|gamma carbonic anhydrase 3|K1F13.17|K1F13_17
kfl_004900070	AT2G44100, AT3G59920, AT5G09550	RAB proteins geranylgeranyltransferase component	AT2G44100|ATGDI1|AT-GDI1|GDI1|guanosine nucleotide diphosphate dissociation inhibitor 1|F6E13.23|F6E13.26|F6E13_26, AT3G59920|ATGDI2|GDI2|RAB GDP dissociation inhibitor 2|F24G16.190|RAB GDP DISSOCIATION INHIBITOR 2, AT5G09550|GDI|RAB GDP-dissociation inhibitor|F17I14.260|F17I14_260
kfl_004950080	AT5G18660	3,8-divinyl protochlorophyllide a 8-vinyl reductase, (DVR), NAD(P)-binding Rossmann-fold superfamily protein	AT5G18660|DVR|BPG1|3,8-divinyl protochlorophyllide a 8-vinyl reductase|BRZ-INSENSITIVE-PALE GREEN 1|AT5G18660.1|T1A4.40|T1A4_40|divinyl protochlorophyllide 8-vinyl reductase
kfl_004960030	AT1G72810, AT4G29840	threonine synthase	AT1G72810|TSY2|THREONINE SYNTHASE 2|F3N23.1|F3N23_1, AT4G29840|MTO2|TS|MKO1|TSY1|METHIONINE OVER-ACCUMULATOR 2|THREONINE SYNTHASE|MOOTS KOOM 1|THREONINE SYNTHASE 1|F27B13.80|F27B13_80|THREONINE SYNTHASE
kfl_004960080	AT3G55330	PPL1 PsbP-like protein 1, chloroplastic	AT3G55330|PPL1|PsbP-like protein 1|T26I12.210
kfl_004970040	AT3G51660, AT5G01650, AT5G57170	Macrophage migration inhibitory factor superfamily protein	AT3G51660|MDL3|MIF/D-DT-like 3|T18N14.40, AT5G01650|MDL2|MIF/D-DT-like 2|F7A7.170|F7A7_170, AT5G57170|MDL1|AT5G57170.2
kfl_005050020	AT5G05740	membrane-associated Zn-dependent proteases, peptidase M50	AT5G05740|ATEGY2|EGY2|ethylene-dependent gravitropism-deficient and yellow-green-like 2|MJJ3.15|MJJ3_15
kfl_005120070	AT2G24020, AT4G30620	hypothetical protein	AT2G24020|STIC2|Suppressor of TIC40 2|T29E15.22|T29E15_22, AT4G30620|STCL|STIC2 Like|F17I23.40|F17I23_40
kfl_005150080	AT1G21440, AT1G77060	Putative isocitrate lyase	AT1G21440|AT1G21440.1|F24J8.7|F24J8_7, AT1G77060|F22K20.14|F22K20_14
kfl_005150100	AT1G04750, AT1G04760, AT2G32670, AT2G33120, AT4G15780	vesicle-associated membrane protein	AT1G04750|VAMP7B|VAMP721|ATVAMP721|AT VAMP7B|VESICLE-ASSOCIATED MEMBRANE PROTEIN 7B|vesicle-associated membrane protein 721|F13M7.26|VESICLE-ASSOCIATED MEMBRANE PROTEIN 7B, AT1G04760|ATVAMP726|VAMP726|vesicle-associated membrane protein 726|F13M7.25|F13M7_25, AT2G32670|ATVAMP725|VAMP725|vesicle-associated membrane protein 725|F24L7.19|F24L7_19, AT2G33120|SAR1|VAMP722|ATVAMP722|synaptobrevin-relat…
kfl_005190100	AT1G55130, AT2G24170, AT3G13772, AT5G10840, AT5G25100	transmembrane 9 superfamily member 7	AT1G55130|TMN6|AtTMN6|transmembrane nine 6|T7N22.7|T7N22_7, AT2G24170|TMN10|Transmembrane 9 superfamily member 10|F27D4.8|F27D4_8, AT3G13772|TMN7|AtTMN7|transmembrane nine 7|MMM17.22, AT5G10840|EMP1|TMN8|endomembrane protein 1|T30N20.110|T30N20_110, AT5G25100|TMN9|T11H3.110|T11H3_110
kfl_005230070	AT2G16780, AT4G35050, AT5G58230	Nucleosome remodeling factor, subunit CAF1/NURF55/MSI1	AT2G16780|MSI2|MSI02|NFC02|NFC2|MULTICOPY SUPPRESSOR OF IRA1 2|NUCLEOSOME/CHROMATIN ASSEMBLY FACTOR GROUP C 2|T24I21.19|T24I21_19, AT4G35050|MSI3|NFC3|MULTICOPY SUPPRESSOR OF IRA1 3|NUCLEOSOME/CHROMATIN ASSEMBLY FACTOR GROUP C 3|M4E13.110|M4E13_110, AT5G58230|MSI1|MEE70|ATMSI1|MULTICOPY SUPRESSOR OF IRA1|MATERNAL EFFECT EMBRYO ARREST 70|ARABIDOPSIS MULTICOPY SUPRESSOR OF IRA1|MCK7.10|MCK7_10
kfl_005270080	AT5G19760	Mitochondrial substrate carrier, dicarboxylate/tricarboxylate carrier (DTC)	AT5G19760|AT5G19760.1|T29J13.180|T29J13_180
kfl_005290010	AT1G09790, AT3G02210, AT3G29810, AT5G15630, AT5G60920, AT5G60950	NA	AT1G09790|COBL6|COBRA-like protein 6 precursor|F21M12.17|F21M12_17, AT3G02210|COBL1|COBRA-like protein 1 precursor|F14P3.14|F14P3_14, AT3G29810|COBL2|COBRA-like protein 2 precursor|K17E7.12, AT5G15630|COBL4|IRX6|AtCOBL4|COBRA-LIKE4|IRREGULAR XYLEM 6|F14F8.10|F14F8_10, AT5G60920|COB|COBRA|MSL3.40|MSL3_40, AT5G60950|COBL5|COBRA-like protein 5 precursor|MSL3.7|MSL3_7
kfl_005290020	AT1G03430, AT3G21510, AT3G29350, AT4G04402, AT5G39340	histidine-containing phosphotransfer protein	AT1G03430|AHP5|histidine-containing phosphotransfer factor 5|F21B7.5, AT3G21510|AHP1|histidine-containing phosphotransmitter 1|MIL23.7, AT3G29350|AHP2|histidine-containing phosphotransmitter 2|MUO10.16, AT4G04402, AT5G39340|AHP3|ATHP2|histidine-containing phosphotransmitter 3|ARABIDOPSIS THALIANA HISTIDINE-CONTAINING PHOSPHOTRANSMITTER 2|MUL8.20|MUL8_20|HIS-ASP PHOSPHOTRANSFER SIGNAL TRANSDUCER
kfl_005290100	AT5G66530	aldose 1-epimerase family protein	AT5G66530|K1F13.19|K1F13_19
kfl_005370060	AT1G32500	FeS assembly protein SufD or SufB	AT1G32500|ATNAP6|NAP6|non-intrinsic ABC protein 6|AT1G32500.1|F5D14.28|F5D14_28
kfl_005370100	AT4G25890, AT5G57290	60S acidic ribosomal protein P3	AT4G25890|P3z|RPP3A|Ribosomal Protein P3z|F14M19.170|F14M19_170, AT5G57290|P3B|AtP3B|P3y|ribosomal P3 protein B|Ribosomal Protein P3y|MJB24.10|MJB24_10
kfl_005400010	AT5G19150	hypothetical protein	AT5G19150|AT5G19150.1|T24G5.50|T24G5_50
kfl_005400060	AT3G21360	hypothetical protein	AT3G21360|MHC9.4
kfl_005400070	AT1G76400, AT2G01720	Oligosaccharyltransferase, alpha subunit (ribophorin I)	AT1G76400|OST1b|OLIGOSACCHARYLTRANSFERASE 1b|F15M4.10|F15M4_10, AT2G01720|OST1a|OLIGOSACCHARYLTRANSFERASE 1a|T8O11.11|T8O11_11
kfl_005400100	AT3G14130, AT3G14150, AT3G14415, AT3G14420, AT4G18360	Glycolate oxidase	AT3G14130|HAOX1|MAG2.2, AT3G14150|HAOX2|MAG2.11, AT3G14415|GOX2|glycolate oxidase 2|MOA2.13, AT3G14420|GOX1|glycolate oxidase 1|MOA2.2, AT4G18360|GOX3|glycolate oxidase 3|F28J12.20|F28J12_20
kfl_005410030	AT2G38660, AT3G12290, AT4G00600, AT4G00620	Methylenetetrahydrofolate dehydrogenase/methylenetetrahydrofolate cyclohydrolase	AT2G38660|T6A23.14|T6A23_14, AT3G12290|MTHFD1|methylenetetrahydrofolate dehydrogenase/methenyltetrahydrofolate cyclohydrolase|F28J15.8, AT4G00600|F6N23.28|F6N23_28, AT4G00620|EMB3127|EMBRYO DEFECTIVE 3127|F6N23.26|F6N23_26
kfl_005440020	AT2G30200	malonyl-CoA Acyl carrier protein transacylase	AT2G30200|EMB3147|MCAMT|MCAT|EMBRYO DEFECTIVE 3147|malonyl CoA-ACP malonyltransferase|T27E13.6|T27E13_6
kfl_005460030	AT1G51980, AT3G16480	mitochondrial processing peptidase alpha subunit	AT1G51980|F5F19.4|F5F19_4, AT3G16480|MPPalpha|mitochondrial processing peptidase alpha subunit|T2O4.13
kfl_005470060	AT3G03910, AT5G07440, AT5G18170	NADP-dependent glutamate dehydrogenase	AT3G03910|GDH3|glutamate dehydrogenase 3|F20H23.4|GDH3, AT5G07440|GDH2|glutamate dehydrogenase 2|T2I1.150|T2I1_150|GLUTAMATE DEHYDROGENASE 2, AT5G18170|GDH1|glutamate dehydrogenase 1|MRG7.13|MRG7_13|GLUTAMATE DECARBOXYLASE 1|GLUTAMATE DEHYDROGENASE 1
kfl_005480050	AT2G40480, AT2G40490, AT3G14930, AT3G56270	uroporphyrinogen decarboxylase, (UROD)	AT2G40480|T2P4.17|T2P4_17, AT2G40490|HEME2|T2P4.16|T2P4_16, AT3G14930|HEME1|K15M2.7, AT3G56270|AT3G56270.1|F18O21.230
kfl_005480070	AT1G69800, AT1G69810, AT3G48530	hypothetical protein	AT1G69800|T17F3.17|T17F3_17, AT1G69810|WRKY36|ATWRKY36|WRKY DNA-binding protein 36|T17F3.16|T17F3_16, AT3G48530|KING1|KINgamma|SNF1-related protein kinase regulatory subunit gamma 1|T8P19.40
kfl_005480100	AT2G15290	TIC21 (CHLOROPLAST IMPORT APPARA	AT2G15290|AtTic21|CIA5|PIC1|TRANSLOCON AT INNER MEMBRANE OF CHLOROPLASTS 21|CHLOROPLAST IMPORT APPARATUS 5|PERMEASE IN CHLOROPLASTS 1|AT2G15290.1|F27O10.6|F27O10_6
kfl_005480120	AT1G11660, AT1G79920, AT1G79930	heat shock protein 70	AT1G11660|HSP70-16|HEAT SHOCK PROTEIN 70-16|F25C20.19|F25C20_19, AT1G79920|AtHsp70-15|AT1G79920.1|F19K16.12|F19K16_12, AT1G79930|HSP91|AtHsp70-14|heat shock protein 91|F19K16.11|F19K16_11
kfl_005550070	AT3G63490	chloroplast ribosomal protein L1 precursor	AT3G63490|EMB3126|PRPL1|uL1c|EMBRYO DEFECTIVE 3126|plastid ribosomal protein L1|proline-rich protein-like 1|Ribosomal Protein uL1c|MAA21.120
kfl_005570060	AT3G51460, AT5G66020, AT5G66030	Golgi-localized GRIP domain-containing protein	AT3G51460|SAC7|SUPPRESSOR OF ACTIN 7|AT3G51460.1|F26O13.100, AT5G66020|IBS2|ATSAC6|SACIB|IMPAIRED IN BABA-INDUCED STERILITY 2|SAC DOMAIN-CONTAINING PROTEIN 6|SUPPRESSOR OF ACTIN 1B|AT5G66020.1|K2A18.9|K2A18_9, AT5G66030|GRIP|AT5G66030.1|K2A18.10|K2A18_10
kfl_005580030	AT1G52380, AT3G15970	nucleoporin 50 kDa,(NUP50)	AT1G52380|AT1G52380.1|F19K6.4|F19K6_4, AT3G15970|AT3G15970.1|MSL1.1
kfl_005590050	AT1G04080, AT5G46400	Tetratricopeptide repeat (TPR)-like superfamily protein	AT1G04080|PRP39|PRP39a|F20D22.14, AT5G46400|AT PRP39-2|PRP39-2|MPL12.20|MPL12_20
kfl_005600040	AT1G49630, AT3G19170	presequence protease,Peptidase M16	AT1G49630|ATPREP2|PREP2|presequence protease 2|F14J22.13|F14J22_13, AT3G19170|ATPREP1|ATZNMP|PREP1|presequence protease 1|MVI11.6
kfl_005600090	AT1G61520	light harvesting chlorophyll a b-binding protein, lhca3	AT1G61520|LHCA3|photosystem I light harvesting complex gene 3|T25B24.12|T25B24_12|LHCA3*1|lhci-680
kfl_005610020	AT1G32900	glycosyltransferase	AT1G32900|GBSS1|granule bound starch synthase 1|F9L11.8|F9L11_8
kfl_005630110	AT1G48920, AT3G18610	hypothetical protein	AT1G48920|ATNUC-L1|PARL1|NUC-L1|NUC1|nucleolin like 1|PARALLEL 1|nucleolin 1|F27K7.6|F27K7_6, AT3G18610|PARLL1|ATNUC-L2|NUC-L2|NUC2|PARALLEL1-LIKE 1|nucleolin like 2|nucleolin 2|K24M9.10
kfl_005640030	AT3G61470	light harvesting chlorophyll a b-binding protein, lhca2	AT3G61470|LHCA2|photosystem I light harvesting complex gene 2|F2A19.70|lhci-680
kfl_005640060	AT3G48540, AT4G09650	ATP synthase	AT3G48540|DCD|DEOXYCYTIDINE MONOPHOSPHATE DEAMINASE|T8P19.50, AT4G09650|PDE332|PIGMENT DEFECTIVE 332|AT4G09650.1|T25P22.90|T25P22_90
kfl_005640070	AT5G58260	NAD(P)H:plastoquinone dehydrogenase complex subunit N,(ndhN)	AT5G58260|NdhN|NADH dehydrogenase-like complex N|MCK7.13|MCK7_13|NDH-N
kfl_005650020	AT3G03773, AT4G02450	hypothetical protein	AT3G03773|p23-2, AT4G02450|p23-1|T14P8.5|T14P8_5
kfl_005730020	AT4G25130, AT5G07460, AT5G07470, AT5G61640	Peptide methionine sulfoxide reductase	AT4G25130|PMSR4|MSRA4|peptide met sulfoxide reductase 4|methionine sulfoxide reductase A4|F24A6.2, AT5G07460|PMSR2|ATMSRA2|MRSA2|peptidemethionine sulfoxide reductase 2|ARABIDOPSIS THALIANA METHIONINE SULFOXIDE REDUCTASE 2|T2I1.170|T2I1_170, AT5G07470|PMSR3|ATMSRA3|peptidemethionine sulfoxide reductase 3|ARABIDOPSIS THALIANA METHIONINE SULFOXIDE REDUCTASE 3|T2I1.180|T2I1_180, AT5G61640|PMSR1|ATMS…
kfl_005790020	AT3G52155	hypothetical protein	AT3G52155|AT3G52155.1
kfl_005790110	AT2G37400, AT3G09490, AT3G18420, AT3G53560, AT4G39470, AT5G02590	hypothetical protein	AT2G37400|F3G5.19|F3G5_19, AT3G09490|F11F8.6, AT3G18420|SG1|SLOW GREEN 1|MYF24.14, AT3G53560|F4P12.260, AT4G39470|F23K16.100|F23K16_100, AT5G02590|T22P11.180|T22P11_180
kfl_005890040	AT3G10410, AT3G45010, AT5G22960, AT5G22980	Serine carboxypeptidase,Peptidase S10	AT3G10410|SCPL49|CPY|SERINE CARBOXYPEPTIDASE-LIKE 49|CARBOXYPEPTIDASE Y|F13M14.32, AT3G45010|scpl48|serine carboxypeptidase-like 48|F14D17.80, AT5G22960|MRN17.19|MRN17_19, AT5G22980|scpl47|serine carboxypeptidase-like 47|MRN17.21|MRN17_21
kfl_005910060	AT1G17640, AT3G13224, AT5G40490, AT5G40500	MSI; RNA-binding protein Musashi	AT1G17640|RBGD1|RNA-binding glycine-rich protein D1|F11A6.17, AT3G13224|RBGD3|RNA-binding glycine-rich protein D3, AT5G40490|HLP1|RBGD5|RNA-binding glycine-rich protein D5|MNF13.1|MNF13_1, AT5G40500|MNF13.2|MNF13_2
kfl_005910100	AT1G16190, AT1G79650, AT3G02540, AT5G16090, AT5G38470	purtative Rad23 UV excision repair protein	AT1G16190|AT1G16190.1|T24D18.27, AT1G79650|AtAO1|Arabidopsis thaliana aldehyde oxidase 1|AT1G79650.2, AT3G02540|RAD23-3|PUTATIVE DNA REPAIR PROTEIN RAD23-3|AT3G02540.1|F16B3.17|F16B3_17, AT5G16090|T21H19.10|T21H19_10, AT5G38470|AT5G38470.1|MXI10.20|MXI10_20
kfl_005910110	AT1G16890, AT1G78870	ubiquitin-conjugating enzyme	AT1G16890|UBC36|UBC13B|AtUBC36|ubiquitin-conjugating enzyme 36|UBIQUITIN CONJUGATING ENZYME 13B|F17F16.19, AT1G78870|UBC35|UBC13A|ubiquitin-conjugating enzyme 35|UBIQUITIN CONJUGATING ENZYME 13A|F9K20.8|F9K20_8
kfl_005920030	AT2G37540, AT4G11410, AT4G23420, AT4G23430, AT5G02540	rossmann-fold NAD-binding domain-containing protein, short chain dehydrogenase TIC32	AT2G37540|SOH1-LIKE|F13M22.4|F13M22_4, AT4G11410|F25E4.30|F25E4_30, AT4G23420|F16G20.120|F16G20_120, AT4G23430|Tic32-IVa|AtTic32-IVa|TIC32|translocon at the inner envelope membrane of chloroplasts 32-IVa||F16G20.130|F16G20_130, AT5G02540|SOH1|Smart-OH1|T22P11.130|T22P11_130
kfl_005940040	AT3G08580, AT4G28390, AT5G13490, AT5G17400	mitochondrial ADP/ATP translocator protein	AT3G08580|AAC1|ADP/ATP carrier 1|F17O14.5, AT4G28390|AAC3|ATAAC3|ADP/ATP carrier 3|F20O9.60|F20O9_60, AT5G13490|AAC2|ADP/ATP carrier 2|T6I14.20|T6I14_20, AT5G17400|ER-ANT1|endoplasmic reticulum-adenine nucleotide transporter 1|T10B6.60|T10B6_60
kfl_006040020	AT1G11720	soluble starch synthase III-1	AT1G11720|ATSS3|SS3|starch synthase 3|F25C20.13|F25C20_13|STARCH SYNTHASE III
kfl_006040070	AT1G08550	violaxanthin de-epoxidase, (VDE)	AT1G08550|AVDE1|ARABIDOPSIS VIOLAXANTHIN DE-EPOXIDASE 1|AT1G08550.1|F22O13.3|F22O13_3|VIOLAXANTHIN DE-EPOXIDASE PRECURSOR
kfl_006040090	AT1G49015, AT5G25780, AT5G27640	eukaryotic translation initiation factor 3B	AT1G49015, AT5G25780|EIF3B-2|EIF3B|ATEIF3B-2|eukaryotic translation initiation factor 3B-2|EUKARYOTIC TRANSLATION INITIATION FACTOR 3B|F18A17.30|F18A17_30, AT5G27640|TIF3B1|EIF3B|ATEIF3B-1|EIF3B-1|ATTIF3B1|translation initiation factor 3B1|EUKARYOTIC TRANSLATION INITIATION FACTOR 3B|EUKARYOTIC TRANSLATION INITIATION FACTOR 3B1|ARABIDOPSIS THALIANA TRANSLATION INITIATION FACTOR 3B1|T1G16.2
kfl_006050080	AT5G46800	hypothetical protein (related to cluster 36)	AT5G46800|BOU|A BOUT DE SOUFFLE|MZA15.23|MZA15_23
kfl_006060050	AT1G54870, AT3G05260	hypothetical protein	AT1G54870|ChlADR|chloroplast aldehyde reductase|F14C21.43|F14C21_43, AT3G05260|T12H1.23|T12H1_23
kfl_006060060	AT3G01610, AT3G09840, AT3G53230, AT5G03340	AAA family ATPase	AT3G01610|CDC48C|emb1354|cell division cycle 48C|embryo defective 1354|F4P13.15|F4P13_15, AT3G09840|CDC48|ATCDC48|CDC48A|AtCDC48A|cell division cycle 48|F8A24.11, AT3G53230|AtCDC48B|cell division cycle 48B|T4D2.160, AT5G03340|AtCDC48C|cell division cycle 48C|F12E4.70|F12E4_70
kfl_006080050	AT2G39390, AT3G09500, AT3G55170, AT5G02610	60S ribosomal protein L35	AT2G39390|uL29y|Ribosomal Protein uL29y|F12L6.5|F12L6_5, AT3G09500|uL29z|Ribosomal Protein uL29z|F11F8.7, AT3G55170|uL29x|Ribosomal Protein uL29x|T26I12.50, AT5G02610|uL29w|Ribosomal Protein uL29w|T22P11.200|T22P11_200
kfl_006090070	AT1G12250	hypothetical protein	AT1G12250|TL20.3|T28K15.2|T28K15_2
kfl_006140030	AT3G50820, AT4G37230, AT5G66570	psbO, photosystem II 33 kDa polypeptide	AT3G50820|PSBO-2|OEC33|PHOTOSYSTEM II SUBUNIT O-2|OXYGEN EVOLVING COMPLEX SUBUNIT 33 KDA|AT3G50820.1|F18B3.100|MSP-2|PSBO|oxygen evolving complex subunit 33 kda, AT4G37230|AT4G37230.1|AP22.76|AP22_76, AT5G66570|PSBO-1|OEE1|OEE33|OE33|MSP-1|PS II OXYGEN-EVOLVING COMPLEX 1|33 KDA OXYGEN EVOLVING POLYPEPTIDE 1|OXYGEN EVOLVING ENHANCER PROTEIN 33|OXYGEN EVOLVING COMPLEX 33 KILODALTON PROTEIN|MANGANES…
kfl_006220030	AT1G71100, AT2G01290, AT3G04790	rpiA; ribose 5-phosphate isomerase A	AT1G71100|RSW10|RADIAL SWELLING 10|F23N20.9|F23N20_9|ribose 5-phosphate isomerase|RPI, AT2G01290|RPI2|ribose-5-phosphate isomerase 2|F10A8.17|F10A8_17, AT3G04790|EMB3119|EMBRYO DEFECTIVE 3119|F7O18.28|F7O18_28
kfl_006250050	AT1G56450	20S proteasome, regulatory subunit beta protein	AT1G56450|PBG1|MUD1|20S proteasome beta subunit G1|F13N6.3|F13N6_3|PROTEASOME BETA SUBUNIT PBG1
kfl_006310030	AT1G08830, AT2G28190, AT5G18100	copper/zinc superoxide dismutase	AT1G08830|CSD1|AtSOD1|SOD1|copper/zinc superoxide dismutase 1|superoxide dismutase 1|F22O13.32|F22O13_32, AT2G28190|CSD2|CZSOD2|SOD2|AtSOD2|copper/zinc superoxide dismutase 2|superoxide dismutase 2|F24D13.2|F24D13_2|COPPER/ZINC SUPEROXIDE DISMUTASE, AT5G18100|CSD3|copper/zinc superoxide dismutase 3|MRG7.6|MRG7_6|copper/zinc superoxide dismutase
kfl_006320030	AT3G51800, AT3G51820	chlorophyll synthase, (CHLG)	AT3G51800|EBP1|ATEBP1|G2p|ERBB-3 BINDING PROTEIN 1|A. THALIANA ERBB-3 BINDING PROTEIN 1|AT3G51800.1|ATEM1.5, AT3G51820|ATG4|CHLG|PDE325|PIGMENT DEFECTIVE 325|AT3G51820.1|ATEM1.7
kfl_006330030	AT5G42740	cytosolic phosphoglucose isomerase	AT5G42740|cPGI|Phosphoglucose isomerase|MJB21.12|MJB21_12
kfl_006370070	AT4G34450	coatomer gamma subunit	AT4G34450|gamma2-COP|gamma2 Coat Protein|T4L20.30|T4L20_30
kfl_006380020	AT5G64860	4-alpha-glucanotransferase	AT5G64860|DPE1|AtDPE1|disproportionating enzyme|MXK3.9|MXK3_9
kfl_006380040	AT3G04920, AT5G28060	40S ribosomal protein S24	AT3G04920|eS24z|Ribosomal Protein eS24z|T9J14.13|T9J14_13, AT5G28060|eS24y|Ribosomal Protein eS24y|AT5G28060.1|F15F15.130|F15F15_130
kfl_006400040	AT1G80600	hypothetical protein	AT1G80600|TUP5|TUMOR PRONE 5|AT1G80600.1|T21F11.7|T21F11_7
kfl_006430090	AT3G06650, AT5G49460	ATP-citrate lyase B	AT3G06650|ACLB-1|ACLB1|RES4|ATP-citrate lyase B-1|T8E24.7|T8E24_7, AT5G49460|ACLB-2|ATP citrate lyase subunit B 2|K7J8.14|K7J8_14
kfl_006470050	AT1G09400, AT1G17990, AT1G18020, AT1G76680, AT1G76690	12-oxophytodienoic acid reductase 3	AT1G09400|AT1G09400.1|F14J9.6|F14J9_6, AT1G17990|AT1G17990.1|T10F20.3, AT1G18020|AT1G18020.1, AT1G76680|ATOPR1|ARABIDOPSIS 12-OXOPHYTODIENOATE REDUCTASE 1|AT1G76680.1|F28O16.5|F28O16_5|12-OXOPHYTODIENOATE REDUCTASE 1, AT1G76690|ATOPR2|ARABIDOPSIS 12-OXOPHYTODIENOATE REDUCTASE 2|AT1G76690.1|F28O16.6|F28O16_6|12-OXOPHYTODIENOATE REDUCTASE 2
kfl_006480040	AT1G51110	fibrillin family protein	AT1G51110|FBN10|FIBRILLIN10|F23H24.16|F23H24_16|AT1G51115
kfl_006500050	AT1G05800, AT1G06250, AT1G06800, AT1G30370, AT1G51440, AT2G30550, AT2G31690, AT2G42690, AT2G44810, AT4G16820, AT4G18550	hypothetical protein	AT1G05800|AT1G05800.1|T20M3.6, AT1G06250|AT1G06250.1|F9P14.11|F9P14_11, AT1G06800|PLA-I{gamma}1|DALL4|phospholipase A I gamma 1|DAD1-Like Lipase 4|F4H5.11|F4H5_11, AT1G30370|DLAH|DAD1-like acylhydrolase|T4K22.3|T4K22_3, AT1G51440|DALL2|DAD1-Like Lipase 2|F5D21.19|F5D21_19, AT2G30550|DALL3|DAD1-Like Lipase 3|T6B20.10|T6B20_10, AT2G31690|AT2G31690.1|T9H9.21|T9H9_21, AT2G42690|AT2G42690.1|F14N22.2, …
kfl_006510010	AT1G17745, AT3G19480, AT4G34200	D-3-phosphoglycerate dehydrogenase	AT1G17745|PGDH|PGDH2|3-phosphoglycerate dehydrogenase|phosphoglycerate dehydrogenase 2, AT3G19480|3-PGDH|PGDH3|phosphoglycerate dehydrogenase 3|MLD14.34, AT4G34200|EDA9|PGDH1|embryo sac development arrest 9|phosphoglycerate dehydrogenase 1|F10M10.7
kfl_006510020	AT4G26270, AT4G29220, AT4G32840, AT5G47810, AT5G56630, AT5G61580	Phosphofructokinase	AT4G26270|PFK3|phosphofructokinase 3|T25K17.80|T25K17_80, AT4G29220|PFK1|phosphofructokinase 1|F17A13.40|F17A13_40, AT4G32840|PFK6|phosphofructokinase 6|T16I18.50|T16I18_50, AT5G47810|PFK2|phosphofructokinase 2|MCA23.13|MCA23_13, AT5G56630|PFK7|phosphofructokinase 7|MIK19.8|MIK19_8, AT5G61580|PFK4|phosphofructokinase 4|K11J9.3|K11J9_3
kfl_006510060	AT1G15980	hypothetical protein	AT1G15980|NDF1|NDH48|PnsB1|NDH-dependent cyclic electron flow 1|NAD(P)H DEHYDROGENASE SUBUNIT 48|Photosynthetic NDH subcomplex B 1|T24D18.8|T24D18_8
kfl_006540030	AT1G19730, AT1G45145, AT1G59730, AT1G69880, AT2G40790, AT3G08710, AT3G17880, AT3G51030, AT3G56420, AT4G22670, AT5G39950, AT5G42980	hypothetical protein	AT1G19730|ATH4|thioredoxin H-type 4|AT1G19730.1|F14P1.32|F14P1_32|thioredoxin, AT1G45145|ATTRX5|ATH5|LIV1|TRX-h5|TRXh5|thioredoxin H-type 5|LOCUS OF INSENSITIVITY TO VICTORIN 1|AT1G45145.1|F27F5.21|F27F5_21|thioredoxin, AT1G59730|ATH7|thioredoxin H-type 7|AT1G59730.1|F23H11.5|F23H11_5, AT1G69880|ATH8|TH8|thioredoxin H-type 8|T17F3.9|T17F3_9, AT2G40790|ATCXXS2|C-terminal cysteine residue is change…
kfl_006590070	AT1G59520	hypothetical protein	AT1G59520|CW7|T30E16.4|T30E16_4
kfl_006630020	AT2G47450	Chloroplast SRP43 Subunit of Signal Recognition particle	AT2G47450|CPSRP43|CHLOROPLAST SIGNAL RECOGNITION PARTICLE 43|AT2G47450.1|T30B22.25|CPSRP43
kfl_006660020	AT1G04710, AT2G33150, AT5G48880	Ketoacyl-CoA Thiolase	AT1G04710|KAT1|PKT4|3-KETO-ACYL-COA THIOLASE 1|peroxisomal 3-ketoacyl-CoA thiolase 4|T1G11.4|T1G11_4, AT2G33150|PKT3|PED1|KAT2|peroxisomal 3-ketoacyl-CoA thiolase 3|PEROXISOME DEFECTIVE 1|3-KETOACYL-COA THIOLASE 2|PKT3, AT5G48880|PKT1|KAT5|PKT2|PEROXISOMAL-3-KETO-ACYL-COA THIOLASE 1|3-KETO-ACYL-COENZYME A THIOLASE 5|peroxisomal 3-keto-acyl-CoA thiolase 2|K24G6.22|K24G6_22|3-KETO-ACYL-COA THIOLASE…
kfl_006670040	AT3G06510	Glycoside hydrolase	AT3G06510|AT3G06510.2
kfl_006730040	AT1G65260	Vesicle-Inducing Protein in Plastids, VIPP1	AT1G65260|VIPP1|IM30|VESICLE-INDUCING PROTEIN IN PLASTIDS 1|AT1G65260.1|T8F5.2|T8F5_2
kfl_006740010	AT2G24270	NADP-dependent glyceraldehyde-3-phosphate dehydrogenase	AT2G24270|AT2G24270.1|F27D4.18|F27D4_18|NP-GAPDH
kfl_006810060	AT1G31190	Inositol monophosphatase	AT1G31190|IMPL1|myo-inositol monophosphatase like 1|F28K20.15|F28K20_15
kfl_006860010	AT5G40370, AT5G63030	hypothetical protein	AT5G40370|GRXC2|AtGRXC2|GRX370|glutaredoxin C2|MPO12.80|MPO12_80, AT5G63030|GRXC1|glutaredoxin C1|MJH22.9|MJH22_9
kfl_006860030	AT1G13320, AT1G25490, AT3G25800	serine threonine protein phosphatase 2A regulatory subunit	AT1G13320|PP2AA3|protein phosphatase 2A subunit A3|T6J4.8|T6J4_8, AT1G25490|RCN1|REGA|ATB BETA BETA|EER1|ROOTS CURL IN NPA|ENHANCED ETHYLENE RESPONSE 1|F2J7.19|F2J7_19|SERINE/THREONINE PROTEIN PHOSPHATASE TYPE 2A REGULATORY SUBUNIT A|PHOSPHOPROTEIN PHOSPHATASE 2A REGULATORY SUBUNIT A, AT3G25800|PDF1|PR 65|PP2AA2|protein phosphatase 2A subunit A2|K13N2.2|phosphatase 2A regulatory subunit
kfl_006870080	AT1G17730, AT1G73030	vacuolar protein sorting-associated protein	AT1G17730|VPS46.1|CHMP1B|vacuolar protein sorting 46.1|CHARGED MULTIVESICULAR BODY PROTEIN/CHROMATIN MODIFYING PROTEIN1B|F11A6.7|F11A6_7, AT1G73030|VPS46.2|CHMP1A|CHARGED MULTIVESICULAR BODY PROTEIN/CHROMATIN MODIFYING PROTEIN1A|F3N23.23|F3N23_23
kfl_006900090	AT1G47420	succinate dehydrogenase 5,(SDH5)	AT1G47420|SDH5|succinate dehydrogenase 5|T3F24.12
kfl_006990040	AT3G01590, AT3G61610, AT4G23730, AT5G14500, AT5G57330	Galactose mutarotase-like protein	AT3G01590|AT3G01590.1|F4P13.13|F4P13_13, AT3G61610|AT3G61610.1|F15G16.1, AT4G23730|AT4G23730.1|F9D16.200|F9D16_200, AT5G14500|AT5G14500.1|T15N1.5, AT5G57330|MJB24.14|MJB24_14
kfl_006990050	AT2G26080, AT4G33010	glycine dehydrogenase	AT2G26080|AtGLDP2|GLDP2|glycine decarboxylase P-protein 2|T19L18.11|T19L18_11, AT4G33010|AtGLDP1|GLDP1|glycine decarboxylase P-protein 1|F4I10.7
kfl_007010050	AT1G10350, AT1G59725, AT2G20550, AT2G20560, AT3G08910, AT3G47940, AT4G28480, AT5G01390, AT5G25530	DnaJ heat shock family protein	AT1G10350|AT1G10350.1|F14N23.23|F14N23_23, AT1G59725|AT1G59725.1|F23H11.4|F23H11_4, AT2G20550|AT2G20550.1|T13C7.14|T13C7_14, AT2G20560|AT2G20560.1|T13C7.15|T13C7_15, AT3G08910|AT3G08910.1|T16O11.15, AT3G47940|AT3G47940.1|T17F15.190, AT4G28480|AT4G28480.1|F20O9.160|F20O9_160, AT5G01390|AT5G01390.1|T10O8.100|T10O8_100, AT5G25530|AT5G25530.1|T14C9.70|T14C9_70
kfl_007060020	AT1G74910, AT2G04650	GDP-mannose pyrophosphorylase	AT1G74910|KJC1|KONJAC 1|F25A4.12|F25A4_12, AT2G04650|KJC2|KONJAC 2|F28I8.31|F28I8_31
kfl_007130040	AT3G54640, AT4G02610	tryptophan synthase alpha chain	AT3G54640|TSA1|TRP3|tryptophan synthase alpha chain|TRYPTOPHAN-REQUIRING 3|tryptophan synthase alpha chain, AT4G02610|INS|T10P11.11|T10P11_11
kfl_007140050	AT1G01960, AT3G60860, AT4G35380, AT4G38200	guanine nucleotide exchange family protein	AT1G01960|EDA10|BIG3|embryo sac development arrest 10|BIG3|F22M8.9|F22M8_9, AT3G60860|BIG2|BIG2|T4C21.270, AT4G35380|BIG4|BIG4|F23E12.60|F23E12_60, AT4G38200|BIG1|BIG1|F20D10.320|F20D10_320
kfl_007150050	AT5G50850	PDHB, pdhB; pyruvate dehydrogenase E1 component subunit beta	AT5G50850|MAB1|MACCI-BOU|K16E14.6|K7B16.2|K7B16_2
kfl_007190010	AT5G03880	hypothetical protein	AT5G03880|MED24.18|MED24_18
kfl_007200020	AT5G20010, AT5G20020, AT5G55190	GTPase Ran/TC4/GSP1 (nuclear protein transport pathway), small G protein superfamily	AT5G20010|RAN-1|RAN1|ATRAN1|RAS-related nuclear protein-1|RAS-RELATED NUCLEAR PROTEIN|ARABIDOPSIS THALIANA RAS-RELATED NUCLEAR PROTEIN|F28I16.160|F28I16_160, AT5G20020|RAN2|RAS-related GTP-binding nuclear protein 2|F28I16.170|F28I16_170, AT5G55190|RAN3|ATRAN3|RAN GTPase 3|MCO15.14|MCO15_14
kfl_007220070	AT1G29900	carbamoyl phosphate synthetase B	AT1G29900|CARB|VEN3|carbamoyl phosphate synthetase B|VENOSA 3|F1N18.6|F1N18_6|CARBAMOYL PHOSPHATE SYNTHETASE LARGE SUBUNIT
kfl_007260050	AT1G24490, AT2G28800	Inner membrane ALBINO3/OxoA	AT1G24490|ARTEMIS|STIC1|ARABIDOPSIS THALIANA ENVELOPE MEMBRANE INTEGRASE|suppressor of tic40 1|AT1G24490.1|F21J9.16, AT2G28800|AT2G28800.1|F8N16.9|F8N16_9|CHLOROPLAST MEMBRANE PROTEIN ALB3
kfl_007260080	AT1G49240, AT2G37620, AT2G42090, AT2G42100, AT2G42170, AT3G12110, AT3G18780, AT3G46520, AT3G53750, AT5G09810, AT5G59370	Actin and related proteins	AT1G49240|FIZ1|FRIZZY AND KINKED SHOOTS|AT1G49240.1|F27J15.1|F27J15_1, AT2G37620|AAc1|ARABIDOPSIS ACTIN 1|AT2G37620.1|F13M22.12|F13M22_12, AT2G42090|ACT9|actin 9|T6D20.2|T6D20_2, AT2G42100|T6D20.1|T6D20_1, AT2G42170|T24P15.8, AT3G12110|AT3G12110.1|T21B14.7, AT3G18780|DER1|LSR2|ENL2|FIZ2|DEFORMED ROOT HAIRS 1|LIGHT STRESS-REGULATED 2|ENHANCER OF LRX1 2|FRIZZY AND KINKED SHOOTS 2|AT3G18780.1|MVE11.…
kfl_007270040	AT3G58610	ketol-acid reductoisomerase	AT3G58610|F14P22.200|F14P22_200
kfl_007340010	AT1G66410, AT2G27030, AT2G41110, AT3G22930, AT3G56800, AT4G14640, AT5G21274, AT5G37780	CALM; calmodulin	AT1G66410|CAM4|ACAM-4|calmodulin 4|T27F4.1|T27F4_1, AT2G27030|CAM5|ACAM-2|calmodulin 5|T20P8.8, AT2G41110|CAM2|ATCAL5|calmodulin 2|T3K9.12|T3K9_12|CALMODULIN 2, AT3G22930|CML11|AtCML11|calmodulin-like 11|F5N5.10, AT3G56800|CAM3|ACAM-3|calmodulin 3|T8M16.130, AT4G14640|CAM8|AtCML8|CML8|calmodulin 8|calmodulin-like 8|DL3360W|FCAALL.157|CALMODULIN 8, AT5G21274|CAM6|ACAM-6|calmodulin 6, AT5G37780|CAM…
kfl_007340070	AT1G16880, AT5G04740	hypothetical protein	AT1G16880|ACR11|ACT domain repeats 11|F17F16.13, AT5G04740|ACR12|ACT domain repeats 12|MUK11.6
kfl_007360090	AT1G54780	hypothetical protein	AT1G54780|AtTLP18.3|AT1G54780.1|T22H22.19|T22H22_19
kfl_007370010	AT2G37270, AT3G11940	40S ribosomal protein S5	AT2G37270|ATRPS5B|RPS5B|uS7z|ribosomal protein 5B|Ribosomal Protein uS7z|F3G5.6|F3G5_6, AT3G11940|ATRPS5A|AML1|RPS5A|uS7y|ribosomal protein 5A|ARABIDOPSIS MINUTE-LIKE 1|Ribosomal Protein uS7y|MEC18.11
kfl_007390060	AT1G04920, AT4G10120, AT5G11110, AT5G20280	sucrose-phosphate synthase	AT1G04920|ATSPS3F|SPS3F|SPSB|AtSPSB|sucrose phosphate synthase 3F|sucrose phosphate synthase B|F13M7.9|F13M7_9, AT4G10120|ATSPS4F|SPSC|AtSPSC|sucrose phosphate synthase C|AT4G10120.1|F28M11.40|F28M11_40, AT5G11110|SPS1|ATSPS2F|KNS2|SPSA2|SUCROSE PHOSPHATE SYNTHASE 1|sucrose phosphate synthase 2F|KAONASHI 2|sucrose-phosphate synthase A2|AT5G11110.1|T5K6.100|T5K6_100|KNS2, AT5G20280|ATSPS1F|SPSA1|s…
kfl_007520030	AT5G37830	oxoprolinase	AT5G37830|AT5G37830.1|K22F20.70|K22F20_70
kfl_007590070	AT3G06860, AT4G29010	enoyl-CoA hydratase, 3-hydroxyacyl-CoA dehydrogenase	AT3G06860|MFP2|ATMFP2|multifunctional protein 2|F3E22.20, AT4G29010|AIM1|ABNORMAL INFLORESCENCE MERISTEM|F19B15.40|F19B15_40
kfl_007610010	AT5G62790	dxr; 1-deoxy-D-xylulose-5-phosphate reductoisomerase	AT5G62790|PDE129|PIGMENT-DEFECTIVE EMBRYO 129|AT5G62790.1|MQB2.90|MQB2_90|1-DEOXY-D-XYLULOSE 5-PHOSPHATE REDUCTOISOMERASE
kfl_007610070	AT1G04480, AT2G33370, AT3G04400	60s ribosomal protein L23	AT1G04480|uL14x|Ribosomal Protein uL14x|F19P19.5|F19P19_5, AT2G33370|uL14z|Ribosomal Protein uL14z|F4P9.14, AT3G04400|emb2171|RPL23|uL14y|embryo defective 2171|Ribosomal Protein uL14y|T27C4.4|T27C4_4
kfl_007640020	AT2G42740, AT3G58700, AT4G18730, AT5G45775, AT5G45780	60S ribosomal protein L11	AT2G42740|RPL16A|uL5z|ribosomal protein large subunit 16A|Ribosomal Protein uL5z|F7D19.26|F7D19_26, AT3G58700|uL5y|RPL16C|Ribosomal Protein uL5y|T20N10.50, AT4G18730|uL5x|Ribosomal Protein uL5x|AT4G18730.1|F28A21.140|F28A21_140, AT5G45775|RPL16D|AT5G45775.1, AT5G45780|CIK4|CLAVATA3 INSENSITIVE RECEPTOR KINASE 4|MRA19.22|MRA19_22
kfl_007650010	AT1G34430, AT3G25860	NA	AT1G34430|EMB3003|embryo defective 3003|F12K21.24|F12K21_24, AT3G25860|LTA2|PLE2|PLASTID E2 SUBUNIT OF PYRUVATE DECARBOXYLASE|MPE11.6|DIHYDROLIPOAMIDE S-ACETYLTRANSFERASE
kfl_007710060	AT1G07140, AT2G30060, AT5G58590	Pleckstrin homology (PH) domain superfamily protein	AT1G07140|SIRANBP|F10K1.15|F10K1_15|RAN-BINDING PROTEIN SIRANBP, AT2G30060|T27E13.20|T27E13_20, AT5G58590|RANBP1|RAN binding protein 1|MZN1.4|MZN1_4
kfl_007720030	AT2G37500, AT4G14200	arginine biosynthesis bifunctional protein, N2-Acetylornithine glutamate acetyltransferase, (NAOGAcT)	AT2G37500|F3G5.29|F3G5_29, AT4G14200|DL3140C|FCAALL.116
kfl_007760040	AT1G02010, AT1G12360, AT4G12120	Sec1 family transport protein	AT1G02010|AT1G02010.1|F22M8.14, AT1G12360|KEU|SEC11|keule|F5O11.8|F5O11_8, AT4G12120|ATSEC1B|AT4G12120.1|F16J13.190|F16J13_190
kfl_007790020	AT2G18020, AT3G51190, AT4G36130	60S ribosomal protein L8	AT2G18020|EMB2296|uL2z|embryo defective 2296|Ribosomal Protein uL2z|T27K22.11|T27K22_11, AT3G51190|uL2y|Ribosomal Protein uL2y|F24M12.230, AT4G36130|uL2x|Ribosomal Protein uL2x|F23E13.20
kfl_007820010	AT1G51720	Amino acid dehydrogenase family protein	AT1G51720|F19C24.7|F19C24_7
kfl_007920030	AT1G52220, AT2G46820	psaP, photosystem I subunit	AT1G52220|AT1G52220.1|F9I5.10|F9I5_10, AT2G46820|PTAC8|TMP14|PSAP|CURT1B|PLASTID TRANSCRIPTIONALLY ACTIVE 8|THYLAKOID MEMBRANE PHOSPHOPROTEIN OF 14 KDA|CURVATURE THYLAKOID 1B|AT2G46820.1|F19D11.10|PSI-P
kfl_007930010	AT5G24300	glycosyltransferase	AT5G24300|ATSS1|SS1|STARCH SYNTHASE 1|MOP9.12|MOP9_12
kfl_007960030	AT5G13420	Transaldolase	AT5G13420|TRA2|GSM2|transaldolase 2|Glc-hypersensitive mutant 2|T22N19.70|T22N19_70
kfl_007960050	AT3G02090	peptidase m16 domain protein	AT3G02090|MPPBETA|F1C9.12|F1C9_12
kfl_007960090	AT4G02930, AT4G20360	Translation elongation factor EF-1 alpha/Tu	AT4G02930|T4I9.19, AT4G20360|ATRAB8D|ATRABE1B|RABE1b|SVR11|RAB8D|RAB GTPase homolog E1B|SUPPRESSOR OF VARIEGATION11|F9F13.10|F9F13_10
kfl_008020080	AT1G54580, AT1G54630, AT3G05020, AT4G25050, AT5G27200	acyl carrier protein	AT1G54580|ACP2|AtACP2|acyl carrier protein 2|T22H22.3|T22H22_3, AT1G54630|ACP3|AtACP3|acyl carrier protein 3|T22H22.7|T22H22_7, AT3G05020|ACP|AtACP1|ACYL CARRIER PROTEIN|AT3G05020.1|T9J14.3|T9J14_3|ACYL CARRIER PROTEIN, AT4G25050|ACP4|AtACP4|acyl carrier protein 4|F24A6.4, AT5G27200|ACP5|AtACP5|acyl carrier protein 5|T21B4.110|T21B4_110|A_TM021B04.6
kfl_008060010	AT1G48130	1-cysteine peroxiredoxin	AT1G48130|ATPER1|PER1|1-cysteine peroxiredoxin 1|F21D18.15|F21D18_15|1-Cys peroxiredoxin
kfl_008070050	AT1G24180, AT1G59900	Pyruvate dehydrogenase E1, alpha subunit	AT1G24180|IAR4|IAA-CONJUGATE-RESISTANT 4|F3I6.11|F3I6_11, AT1G59900|AT-E1 ALPHA|E1 ALPHA|IAR4L|pyruvate dehydrogenase complex E1 alpha subunit|IAR4-LIKE|PYRUVATE DEHYDROGENASE E1 ALPHA SUBUNIT
kfl_008080010	AT2G25070, AT4G31860	protein phosphatase 2C	AT2G25070|AT2G25070.1|F13D4.1, AT4G31860|AT4G31860.1|F11C18.60|F11C18_60
kfl_008080030	AT1G72990	Beta-galactosidase	AT1G72990|BGAL17|beta-galactosidase 17|F3N23.19|F3N23_19
kfl_008090010	AT1G29910, AT1G29920, AT1G29930, AT2G05070, AT2G34420, AT2G34430, AT3G27690, AT5G54270	light harvesting chlorophyll a b-binding protein, lhcb2.1	AT1G29910|CAB3|AB180|LHCB1.2|chlorophyll A/B binding protein 3|LIGHT HARVESTING CHLOROPHYLL A/B BINDING PROTEIN 1.2|F1N18.5, AT1G29920|CAB2|AB165|LHCB1.1|chlorophyll A/B-binding protein 2|LIGHT HARVESTING CHLOROPHYLL A/B-BINDING PROTEIN 1.1|F1N18.4|F1N18_4, AT1G29930|CAB1|AB140|CAB140|LHCB1.3|chlorophyll A/B binding protein 1|CHLOROPHYLL A/B PROTEIN 140|LIGHT-HARVESTING CHLOROPHYLL A/B-PROTEIN 1.…
kfl_008120050	AT1G13700, AT3G49360, AT5G24400, AT5G24410, AT5G24420	PGLS, pgl, devB; 6-phosphogluconolactonase	AT1G13700|PGL1|6-phosphogluconolactonase 1|F21F23.14|F21F23_14, AT3G49360|AT3G49360.1|F2K15.220, AT5G24400|EMB2024|PGL3|EMBRYO DEFECTIVE 2024|6-PHOSPHOGLUCONOLACTONASE 3|K16H17.11|K16H17_11, AT5G24410|AT5G24410.1|K16H17.12|K16H17_12, AT5G24420|AT5G24420.1|K16H17.13|K16H17_13
kfl_008200060	AT1G58470, AT2G33410, AT3G07810, AT4G14300, AT4G26650, AT5G47620, AT5G55550	MSI; RNA-binding protein Musashi	AT1G58470|ATRBP1|RNA-binding protein 1|AT1G58470.1|F9K23.11|F9K23_11, AT2G33410|AT2G33410.1|F4P9.18|F4P9_18, AT3G07810|MSIL4|Musashi-like4|F17A17.15, AT4G14300|AtRNP1|AT4G14300.1|DL3190W|FCAALL.156, AT4G26650|MSIL2|Musashi-like2|T15N24.100|T15N24_100, AT5G47620|MSIL3|MNJ7.21|MNJ7_21, AT5G55550|MTE17.27|MTE17_27
kfl_008340010	AT5G37360, AT5G38890	NA	AT5G37360|MNJ8.18|MNJ8_18, AT5G38890|K15E6.10
kfl_008390030	AT5G04590	Sulfite reductase	AT5G04590|SIR|sulfite reductase|T1E3.2|T32M21.190|T32M21_190|sulfite reductase
kfl_008420050	AT1G23190, AT1G70730, AT5G51820	phosphoglucomutase	AT1G23190|PGM3|phosphoglucomutase 3|T26J12.5|T26J12_5, AT1G70730|PGM2|phosphoglucomutase 2|F5A18.9|F5A18_9, AT5G51820|PGM|ATPGMP|PGM1|STF1|phosphoglucomutase|ARABIDOPSIS THALIANA PHOSPHOGLUCOMUTASE|STARCH-FREE 1|MIO24.4|MIO24_4|PHOSPHOGLUCOMUTASE
kfl_008440040	AT1G51380, AT1G54270, AT1G72730, AT3G13920, AT3G19760	eukaryotic translation initiation factor eIF-4A	AT1G51380|RH34|RNA helicase 34|F11M15.24|F11M15_24, AT1G54270|EIF4A-2|eif4a-2|F20D21.9|F20D21_9, AT1G72730|F28P22.8|F28P22_8, AT3G13920|EIF4A1|RH4|TIF4A1|eukaryotic translation initiation factor 4A1|MDC16.5, AT3G19760|EIF4A-III|RH2|eukaryotic initiation factor 4A-III|MMB12.4
kfl_008460010	AT1G10760, AT4G24450	alpha-glucan water dikinase	AT1G10760|SOP1|SOP|GWD1|GWD|AT1G10760.1|T16B5.10|T16B5_10, AT4G24450|GWD3|ATGWD2|At4g24450|AT4G24450.1|T22A6.280|T22A6_280
kfl_008460020	AT2G39770, AT3G55590, AT4G30570	Glucose-1-phosphate adenylyltransferase family protein	AT2G39770|CYT1|VTC1|SOZ1|EMB101|GMP1|CYTOKINESIS DEFECTIVE 1|VITAMIN C DEFECTIVE 1|SENSITIVE TO OZONE 1|EMBRYO DEFECTIVE 101|GDP-MANNOSE PYROPHOSPHORYLASE 1|T5I7.7|T5I7_7|GDP-MANNOSE PYROPHOSPHORYLASE 1, AT3G55590|F1I16.2, AT4G30570|F17I23.90|F17I23_90
kfl_008590050	AT1G77750, AT5G14320	mitochondrial or chloroplast ribosomal protein S13 precursor	AT1G77750|uS13m|Ribosomal Protein uS13m|T32E8.8|T32E8_8|RPS13, AT5G14320|EMB3137|uS13c|EMBRYO DEFECTIVE 3137|Ribosomal Protein uS13c|F18O22.110|F18O22_110
kfl_008620010	AT1G09430, AT1G10670, AT1G60810	ATP-Citrate lyase A	AT1G09430|AT1G09430.1|F14J9.9|F14J9_9, AT1G10670|ACLA-1|ATP-citrate lyase A-1|F20B24.11|F20B24_11, AT1G60810|ACLA2|AT1G60810.1|F8A5.32|F8A5_32
kfl_008640020	AT4G34120, AT4G36910	hypothetical protein	AT4G34120|CDCP1|CBSX2|CYSTATHIONE [BETA]-SYNTHASE DOMAIN-CONTAINING PROTEIN 1|CBS domain containing protein 2|AT4G34120.1|F28A23.120|F28A23_120, AT4G36910|LEJ2|CDCP2|CBSX1|LOSS OF THE TIMING OF ET AND JA BIOSYNTHESIS 2|CYSTATHIONE [BETA]-SYNTHASE DOMAIN-CONTAINING PROTEIN 2|CBS domain containing protein 1|AP22.61|AP22_61
kfl_008640040	AT1G07770, AT2G39590, AT3G46040, AT5G59850	40S ribosomal protein S15A	AT1G07770|RPS15A|uS8z|ribosomal protein S15A|Ribosomal Protein uS8z|F24B9.12|F24B9_12|cytoplasmic ribosomal protein s15a, AT2G39590|uS8y|Ribosomal Protein uS8y|F12L6.25|F12L6_25, AT3G46040|RPS15AD|uS8x|ribosomal protein S15A D|Ribosomal Protein uS8x|F12M12.10, AT5G59850|uS8w|Ribosomal Protein uS8w|MMN10.16
kfl_008650050	AT1G14320, AT1G26910, AT1G66580	60S ribosomal protein L10 family protein	AT1G14320|SAC52|RPL10|RPL10A|uL16z|SUPPRESSOR OF ACAULIS 52|ribosomal protein L10|ribosomal protein L10 A|Ribosomal Protein uL16z|F14L17.9|F14L17_9|SAC52, AT1G26910|RPL10B|uL16y|ribosomal protein L10 B|Ribosomal Protein uL16y|T2P11.10|T2P11_10, AT1G66580|SAG24|RPL10C|uL16x|senescence associated gene 24|ribosomal protein L10 C|Ribosomal Protein uL16x|T12I7.3|T12I7_3
kfl_008700010	AT3G01180	NA	AT3G01180|AtSS2|SS2|starch synthase 2|T4P13.13|T4P13_13
kfl_008740020	AT4G25080	magnesium protoporphyrin IX S-adenosyl methionine O-methyl transferase, (CHLM)	AT4G25080|AT4G25080.4
kfl_008810040	AT4G12800	psaL, photosystem I subunit XI	AT4G12800|RALFL24|ralf-like 24|AT4G12800.1|T20K18.150|T20K18_150|psi-l
kfl_008850010	AT1G68750	phosphoenolpyruvate carboxylase	AT1G68750|ATPPC4|phosphoenolpyruvate carboxylase 4|AT1G68750.1|F14K14.14|F14K14_14
kfl_008870030	AT3G56650	psbP family protein	AT3G56650|PPD6|PsbP-domain protein 6|T5P19.300
kfl_008910040	AT2G31810, AT5G16290	Acetohydroxyacid synthase	AT2G31810|AHASS1|AIP1|acetolactate synthase small subunit 1|ALS-INTERACTING PROTEIN1|F20M17.15|F20M17_15, AT5G16290|VAT1|AHASS2|AIP3|VALINE-TOLERANT 1|acetolactate synthase small subunit 2|ALS-INTERACTING PROTEIN3|MQK4.1|MQK4_1
kfl_008910050	AT1G37130, AT1G77760	nitrate reductase 1	AT1G37130|B29|NIA2-1|CHL3|NR|NR2|ATNR2|CHLORATE RESISTANT 3|NITRATE REDUCTASE|NITRATE REDUCTASE 2|ARABIDOPSIS NITRATE REDUCTASE 2|AT1G37130.1|F28L22.2|F28L22_2|NITRATE REDUCTASE 2|NITRATE REDUCTASE, AT1G77760|NIA1|GNR1|NR1|nitrate reductase 1|T32E8.9|T32E8_9|NITRATE REDUCTASE
kfl_008990060	AT1G48030, AT3G17240	mitochondrial lipoamide dehydrogenase	AT1G48030|mtLPD1|mitochondrial lipoamide dehydrogenase 1|T2J15.6, AT3G17240|mtLPD2|lipoamide dehydrogenase 2|MGD8.7|LIPOAMIDE DEHYDROGENASE 2
kfl_009050040	AT1G29965, AT2G34470, AT2G34480, AT3G14600	60S ribosomal protein L18A	AT1G29965|RPL18aD|eL20w|Ribosomal Protein eL20w, AT2G34470|UREG|PSKF109|urease accessory protein G|T31E10.19|T31E10_19|UREASE ACCESSORY PROTEIN UREG, AT2G34480|L18aB|RPL18aB|eL20y||Ribosomal Protein eL20y|F13P17.34, AT3G14600|eL20x|Ribosomal Protein eL20x|MIE1.10
kfl_009060030	AT1G02840, AT1G09140, AT3G49430, AT4G02430	RNA-binding protein	AT1G02840|SR1|ATSRP34|SRP34|SR34|At-SR34|Serine/Arginine-Rich Protein Splicing Factor 34|F22D16.16|F22D16_16, AT1G09140|ATSRP30|SR30|At-SR30|SERINE-ARGININE PROTEIN 30|Serine/Arginine-Rich Protein Splicing Factor 30|T12M4.19|T12M4_19, AT3G49430|SRp34a|SR34a|At-SR34a|SER/ARG-rich protein 34A|Serine/Arginine-Rich Protein Splicing Factor 34a|T9C5.30, AT4G02430|SR34b|At-SR34b|Serine/Arginine-Rich Pro…
kfl_009120030	AT5G05010	Medium subunit of clathrin adaptor complex	AT5G05010|MUG13.13|MUG13_13
kfl_009150030	AT1G02780, AT3G16780, AT4G02230	60S ribosomal protein L19	AT1G02780|emb2386|eL19x|embryo defective 2386|Ribosomal Protein eL19x|T14P4.34, AT3G16780|RPL19B|eL19z|Ribsomal Protein Like 19B|Ribosomal Protein eL19z|MGL6.7, AT4G02230|eL19y|Ribosomal Protein eL19y|T2H3.3|T2H3_3
kfl_009220040	AT1G56500	Predicted E3 ubiquitin ligase	AT1G56500|SOQ1|suppressor of quenching 1|F13N6.21|F13N6_21|AT1G56505
kfl_009770030	AT1G20580, AT1G76300	SNRPD3, SMD3; small nuclear ribonucleoprotein D3	AT1G20580|SMD3B|F5M15.9|F5M15_9, AT1G76300|SMD3A|snRNP core protein SMD3|F15M4.20
kfl_009810030	AT1G29030, AT2G34040	putative apoptosis inhibitory protein 5, (API5)	AT1G29030|F28N24.26|F28N24_26, AT2G34040|T14G11.16|T14G11_16
kfl_009810040	AT3G22860, AT3G56150	eukaryotic translation initiation factor eIF-3 subunit C	AT3G22860|TIF3C2|ATEIF3C-2|EIF3C-2|ATTIF3C2|eukaryotic translation initiation factor 3 subunit C2|EUKARYOTIC INITIATION FACTOR 3C-2|F5N5.5, AT3G56150|EIF3C|ATEIF3C-1|EIF3C-1|ATTIF3C1|TIF3C1|eukaryotic translation initiation factor 3C|F18O21.110|eukaryotic translation initiation factor 3 subunit 8
kfl_009870020	AT5G35360	biotin carboxylase, acetyl Co-enzyme A carboxylase biotin carboxylase subunit	AT5G35360|CAC2|acetyl Co-enzyme a carboxylase biotin carboxylase subunit|T26D22.8|T26D22_8|ACETYL-COA CARBOXYLASE
kfl_009870040	AT2G20360	NAD(P)-binding Rossmann-fold superfamily protein	AT2G20360|F11A3.9|F11A3_9
kfl_009870050	AT5G22770, AT5G22780	adapitin protein	AT5G22770|alpha-ADR|AP2A1|alpha-adaptin|MDJ22.19|MDJ22_19, AT5G22780|K5A21.2|K5A21_2
kfl_010030030	AT5G58070	lipocalin protein, putative	AT5G58070|ATTIL|TIL|TEMPERATURE-INDUCED LIPOCALIN|K21L19.9|K21L19_9
kfl_010070030	AT3G02200, AT5G15610	hypothetical protein	AT3G02200|F1C9.1, AT5G15610|T20K14.220|T20K14_220
kfl_010210050	AT1G01100, AT4G00810, AT5G24510, AT5G47700	60S acidic ribosomal protein P1	AT1G01100|RPP1A|RPP1.1|P1w|60S acidic ribosomal protein P1-1|RPP1 co-orthologous gene 1|Ribosomal Protein P1w|T25K16.9|T25K16_9, AT4G00810|RPP1B|RPP1.2|P1z|60S acidic ribosomal protein P1-2|RPP1 co-orthologous gene 2|Ribosomal Protein P1z|A_TM018A10.9|A_TM018A10_9|T18A10.8|T18A10_8, AT5G24510|P1x|Ribosomal Protein P1x|K18P6.3|K18P6_3, AT5G47700|RPP1C|RPP1.3|P1y|60S acidic ribosomal protein P1-3|R…
kfl_010260020	AT1G74470	geranylgeranyl reductase, (CHLP)	AT1G74470|AT1G74470.1|F1M20.15|F1M20_15|geranylgeranyl reductase
kfl_010330020	AT1G43170, AT1G61580	ribosomal protein L3	AT1G43170|ARP1|emb2207|RPL3A|RP1|uL3z|ribosomal protein 1|embryo defective 2207|Ribosomal Protein uL3z|F1I21.1|F1I21_1, AT1G61580|RPL3B|ARP2|uL3y|R-protein L3 B|ARABIDOPSIS RIBOSOMAL PROTEIN 2|Ribosomal Protein uL3y|T25B24.7|T25B24_7|RIBOSOMAL PROTEIN L3
kfl_010330030	AT1G11910, AT1G62290, AT4G04460	NA	AT1G11910|APA1|ATAPA1|AtPaspA1|PaspA1|aspartic proteinase A1|putative aspartic proteinase A1|F12F1.24|F12F1_24, AT1G62290|AtPaspA2|PaspA2|SUD7|putative aspartic proteinase A2|SUPPRESSOR OF UBK48R-INDUCED CELL DEATH 7|F19K23.21|F19K23_21, AT4G04460|PaspA3|AtPaspA3|putative aspartic proteinase A3|T26N6.7|T26N6_7
kfl_010380010	AT5G08670, AT5G08680, AT5G08690, ATCG00470, ATCG00480	F0F1-type ATP synthase, beta subunit	AT5G08670|AT5G08670.1, AT5G08680|AT5G08680.1, AT5G08690|AT5G08690.1, ATCG00470|ATCG00470.1, ATCG00480|ATPB|CF1beta|AthCF1beta|ATP synthase subunit beta|ATCG00480.1
kfl_010530020	AT1G17650, AT3G25530	3-hydroxyisobutyrate dehydrogenase-related protein	AT1G17650|AT1G17650.2, AT3G25530|AT3G25530.3
kfl_010570030	AT1G20620, AT1G20630, AT4G35090	catalase	AT1G20620|CAT3|SEN2|ATCAT3|ROG1|catalase 3|SENESCENCE 2|REPRESSOR OF GSNOR1|F5M15.5|F5M15_5, AT1G20630|CAT1|catalase 1|F5M15.31|F5M15_31|CATALASE 1, AT4G35090|CAT2|catalase 2|T12J5.2|CATALASE
kfl_010610010	AT3G53900	uracil phosphoribosyltransferase	AT3G53900|UPP|PYRR|uracil phosphoribosyltransferase|PYRIMIDINE R|F5K20.200
kfl_010710010	AT3G29320, AT3G46970	glycogen phosphorylase	AT3G29320|PHS1|alpha-glucan phosphorylase 1|MUO10.17|AtPHS1, AT3G46970|ATPHS2|PHS2|Arabidopsis thaliana alpha-glucan phosphorylase 2|alpha-glucan phosphorylase 2|F13I12.20|AtPHS2
kfl_010910010	AT2G14170	methylmalonate-semialdehyde dehydrogenase	AT2G14170|ALDH6B2|MMSD|aldehyde dehydrogenase 6B2||T22C12.10|T22C12_10
kfl_011240010	AT4G29590	S-adenosyl-L-methionine(SAM) dependent methyltransferases	AT4G29590|T16L4.100|T16L4_100
kfl_011590030	AT4G25740, AT5G41520, AT5G52650	40S ribosomal protein S10	AT4G25740|eS10z|Ribosomal Protein eS10z|F14M19.20|F14M19_20, AT5G41520|RPS10B|eS10y|ribosomal protein S10e B|Ribosomal Protein eS10y|MBK23.4|MBK23_4, AT5G52650|eS10x|Ribosomal Protein eS10x|F6N7.14|F6N7_14
kfl_012390010	AT1G17880, AT1G73230	hypothetical protein	AT1G17880|ATBTF3|AT1G17880.1|F2H15.11|F2H15_11, AT1G73230|AT1G73230.1|T18K17.10|T18K17_10
kfl_012460010	AT3G11630, AT5G06290	2-cysteine peroxiredoxin	AT3G11630|2CPA|2-Cys peroxiredoxin A|T19F11.3|F24K9.28|F24K9_28, AT5G06290|2-Cys Prx B|2CPB|2-cysteine peroxiredoxin B|2-CYS PEROXIREDOXIN B|MHF15.19|MHF15_19
kfl_012840010	AT5G43430	electron transfer flavoprotein subunit beta, mitochondrial	AT5G43430|ETFBETA|electron transfer flavoprotein beta|MWF20.14|MWF20_14
kfl_013280010	AT2G21280	NA	AT2G21280|GC1|ATSULA|GIANT CHLOROPLAST 1|AT2G21280.1
kfl_013690020	AT1G31812	Acyl CoA Binding Protein, ACBP6	AT1G31812|ACBP6|ACBP|AtACBP6|acyl-CoA-binding protein 6|ACYL-COA-BINDING PROTEIN|F5M6.27|F5M6_27
kfl_013880010	AT3G27925	NA	AT3G27925|DEGP1|DegP protease 1|AT3G27925.1|K24A2.12
kfl_014340010	AT1G29910, AT1G29920, AT1G29930, AT2G05070, AT2G34420, AT2G34430, AT3G27690, AT5G54270	light harvesting chlorophyll a b-binding protein, lhcb2.2	AT1G29910|CAB3|AB180|LHCB1.2|chlorophyll A/B binding protein 3|LIGHT HARVESTING CHLOROPHYLL A/B BINDING PROTEIN 1.2|F1N18.5, AT1G29920|CAB2|AB165|LHCB1.1|chlorophyll A/B-binding protein 2|LIGHT HARVESTING CHLOROPHYLL A/B-BINDING PROTEIN 1.1|F1N18.4|F1N18_4, AT1G29930|CAB1|AB140|CAB140|LHCB1.3|chlorophyll A/B binding protein 1|CHLOROPHYLL A/B PROTEIN 140|LIGHT-HARVESTING CHLOROPHYLL A/B-PROTEIN 1.…

## Sheet: NaCl specific protein
K.nitens gene	A.thaliana orthologue	K.nitens protein name	A.thaliana protein name
kfl_000010120	AT2G21430, AT3G54940, AT4G16190, AT4G39090	hypothetical protein	AT2G21430|F3K23.19|F3K23_19, AT3G54940, AT4G16190|RD19c|RDL2|DL4135W|FCAALL.298, AT4G39090|RD19|RD19A|RESPONSIVE TO DEHYDRATION 19|RESPONSIVE TO DEHYDRATION 19A|F19H22.190|F19H22_190
kfl_000010440	AT1G12550, AT1G79870, AT2G45630, AT5G28310	D-isomer-specific 2-hydroxy acid dehydrogenase superfamily	AT1G12550|HPPR3|Hydroxyphenylpyruvate reductase 3|AT1G12550.1|F5O11.29|F5O11_29, AT1G79870|AT1G79870.1|F19K16.17|F19K16_17, AT2G45630|PDE1|phosphate-defciency sensitive 1|AT2G45630.1|F17K2.16, AT5G28310|AT5G28310.1|T8M17.80|T8M17_80
kfl_000020420	AT1G09100, AT3G05530	26S proteasome AAA-ATPase subunit	AT1G09100|AT1G09100.1|F7G19.2|F7G19_2, AT3G05530|ATS6A.2|AT3G05530.1|F22F7.1|F22F7_1|26s proteasome aaa-atpase subunit|19s proteasome regulatory complex subunit s6a
kfl_000020710	AT5G03370	acyP; acylphosphatase	AT5G03370|F12E4.110|F12E4_110
kfl_000030410	AT1G02335, AT1G09560, AT1G10460, AT1G18970, AT1G18980, AT3G04150, AT3G04170, AT3G04180, AT3G04190, AT3G04200, AT3G05930, AT3G05950, AT3G10080, AT3G62020, AT4G14630, AT5G26700, AT5G38910, AT5G38930, AT5G38940, AT5G38950, AT5G38960, AT5G39110, AT5G39120, AT5G39130, AT5G39150, AT5G39160, AT5G39180, AT5G39190	cupin superfamily protein	AT1G02335|PDGLP2|PLASMODESMAL GERMIN-LIKE PROTEIN 2|AT1G02335.1|T6A9.3, AT1G09560|PDGLP1|PLASMODESMAL GERMIN-LIKE PROTEIN 1|AT1G09560.1|F14J9.22|F14J9_22, AT1G10460|AT1G10460.1|T10O24.6, AT1G18970|AT1G18970.1|F14D16.12|F14D16_12, AT1G18980|AT1G18980.1|F14D16.13|F14D16_13, AT3G04150|AT3G04150.1|T6K12.23|T6K12_23, AT3G04170|AT3G04170.1|T6K12.21|T6K12_21, AT3G04180|AT3G04180.1|T6K12.20|T6K12_20, AT3…
kfl_000050040	AT1G74070	cyclophilin-like peptidyl-prolyl cis-trans isomerase family protein	AT1G74070|F2P9.6|F2P9_6
kfl_000060050	AT1G14310	Haloacid dehalogenase-like hydrolase (HAD) superfamily protein	AT1G14310|F14L17.7|F14L17_7
kfl_000090550	AT3G02720	putative DJ-1 family protein	AT3G02720|DJ1D|DJ-1d|F16B3.36
kfl_000130200	AT4G11980, AT4G11990, AT4G22860	Nucleoside diphosphate-sugar hydrolase of the MutT (NUDIX) family	AT4G11980|ATNUDT14|ATNUDX14|NUDX14|ARABIDOPSIS THALIANA NUDIX HYDROLASE HOMOLOG 14|nudix hydrolase homolog 14|F16J13.50|F16J13_50, AT4G11990|AT4G11990.1|F16J13.60|F16J13_60, AT4G22860|AT4G22860.1|F7H19.40|F7H19_40
kfl_000140140	AT1G65960, AT2G02000, AT2G02010, AT3G17720, AT3G17760, AT5G17330	glutamate decarboxylase	AT1G65960|GAD2|glutamate decarboxylase 2|F12P19.12|F12P19_12|GLUTAMATE DECARBOXYLASE 2, AT2G02000|GAD3|glutamate decarboxylase 3|F14H20.7|F14H20_7, AT2G02010|GAD4|glutamate decarboxylase 4|F14H20.8|F14H20_8, AT3G17720|MIG5.1, AT3G17760|GAD5|glutamate decarboxylase 5|MIG5.6, AT5G17330|GAD|GAD1|AtGAD1|glutamate decarboxylase|GLUTAMATE DECARBOXYLASE 1|MKP11.30|MKP11_30|GLUTAMATE DECARBOXYLASE
kfl_000150160	AT2G38660, AT3G12290, AT4G00600, AT4G00620	Methylenetetrahydrofolate dehydrogenase, methylenetetrahydrofolate cyclohydrolase	AT2G38660|T6A23.14|T6A23_14, AT3G12290|MTHFD1|methylenetetrahydrofolate dehydrogenase/methenyltetrahydrofolate cyclohydrolase|F28J15.8, AT4G00600|F6N23.28|F6N23_28, AT4G00620|EMB3127|EMBRYO DEFECTIVE 3127|F6N23.26|F6N23_26
kfl_000170230	AT1G04980, AT2G32920	PDIA6, TXNDC7; protein disulfide-isomerase A6	AT1G04980|ATPDIL2-2|ATPDI10|PDI10|PDIL2-2|PDI-like 2-2|ARABIDOPSIS THALIANA PROTEIN DISULFIDE ISOMERASE 10|PROTEIN DISULFIDE ISOMERASE|F13M7.3|F13M7_3, AT2G32920|ATPDIL2-3|PDI9|ATPDI9|PDIL2-3|PDI-like 2-3|PROTEIN DISULFIDE ISOMERASE 9|ARABIDOPSIS THALIANA PROTEIN DISULFIDE ISOMERASE 9|T21L14.14|T21L14_14
kfl_000210090	AT1G21380, AT1G76970	VHS and GAT domain containing protein	AT1G21380|TOL3|TOM1-LIKE 3|F24J8.3|F24J8_3, AT1G76970|AT1G76970.4
kfl_000230460	AT1G06760, AT2G18050, AT2G30620, AT5G08780	Histone H1	AT1G06760|H1.1|HON1|Histone 1.1||F4H5.15|F4H5_15, AT2G18050|HIS1-3|HON3|histone H1-3||T27K22.8|T27K22_8, AT2G30620|H1.2|HON2|Histone 1.2||T6B20.3|T6B20_3, AT5G08780
kfl_000230480	AT1G06760, AT2G18050, AT2G30620, AT5G08780	putative histone H1	AT1G06760|H1.1|HON1|Histone 1.1||F4H5.15|F4H5_15, AT2G18050|HIS1-3|HON3|histone H1-3||T27K22.8|T27K22_8, AT2G30620|H1.2|HON2|Histone 1.2||T6B20.3|T6B20_3, AT5G08780
kfl_000270240	AT1G20620, AT1G20630, AT4G35090	Catalase	AT1G20620|CAT3|SEN2|ATCAT3|ROG1|catalase 3|SENESCENCE 2|REPRESSOR OF GSNOR1|F5M15.5|F5M15_5, AT1G20630|CAT1|catalase 1|F5M15.31|F5M15_31|CATALASE 1, AT4G35090|CAT2|catalase 2|T12J5.2|CATALASE
kfl_000270500	AT1G52340, AT3G26760, AT3G26770, AT4G03140	NAD(P)-binding Rossmann-fold superfamily protein	AT1G52340|ABA2|SIS4|GIN1|SDR1|ISI4|SRE1|ATABA2|ATSDR1|ABA DEFICIENT 2|SUGAR-INSENSITIVE 4|GLUCOSE INSENSITIVE 1|SHORT-CHAIN DEHYDROGENASE REDUCTASE 1|IMPAIRED SUCROSE INDUCTION 4|SALT RESISTANT 1|ARABIDOPSIS THALIANA ABA DEFICIENT 2|SHORT-CHAIN DEHYDROGENASE/REDUCTASE 1|F19K6.3|F19K6_3, AT3G26760|MDJ14.5, AT3G26770|MDJ14.1, AT4G03140|F4C21.6|F4C21_6
kfl_000290280	AT1G71420, AT3G49320, AT5G41960, AT5G41970	hypothetical protein	AT1G71420|F3I17.26|F3I17_26, AT3G49320|F2K15.180, AT5G41960|MJC20.6|MJC20_6, AT5G41970|MJC20.7|MJC20_7
kfl_000320350	AT4G05420, AT4G21100	DDB1; DNA damage-binding protein 1	AT4G05420|DDB1A|damaged DNA binding protein 1A|C6L9.100|C6L9_100, AT4G21100|DDB1B|damaged DNA binding protein 1B|F7J7.40|F7J7_40
kfl_000320380	AT1G51760, AT1G51780, AT3G02875, AT5G54140, AT5G56650, AT5G56660	peptidase M20/M25/M40 family protein	AT1G51760|JR3|JASMONIC ACID RESPONSIVE 3|AT1G51760.1|F19C24.4|F19C24_4|IAA-ALA HYDROLASE, AT1G51780|AT1G51780.1|F19C24.29|F19C24_29, AT3G02875|AT3G02875.1|F13E7.18|F13E7_18|IAA-AMINO ACID HYDROLASE, AT5G54140|AT5G54140.1|MJP23.12|MJP23_12, AT5G56650|AT5G56650.1|MIK19.10|MIK19_10, AT5G56660|AT5G56660.1|MIK19.11|MIK19_11
kfl_000330270	AT4G37000	red chlorophyll catabolite reductase,(RCCR)	AT4G37000|ACD2|ATRCCR|ACCELERATED CELL DEATH 2|ARABIDOPSIS THALIANA RED CHLOROPHYLL CATABOLITE REDUCTASE|AP22.36|AP22_36|RED CHLOROPHYLL CATABOLITE REDUCTASE|RCCR
kfl_000360060	AT4G38810	hypothetical protein	AT4G38810|SCS-B|AT4G38810.1|T9A14.90|T9A14_90
kfl_000370400	AT2G19520, AT4G29730	nucleosome assembly factor	AT2G19520|FVE|ACG1|MSI4|NFC4|NFC04|ATMSI4|MULTICOPY SUPPRESSOR OF IRA1 4|F3P11.12|F3P11_12|NUCLEOSOME/CHROMATIN ASSEMBLY FACTOR GROUP C|WD-40 REPEAT PROTEIN MSI4, AT4G29730|NFC5|MSI5|nucleosome/chromatin assembly factor group C5|T16L4.240|T16L4_240
kfl_000430130	AT3G57150	Pseudouridine synthase family protein	AT3G57150|NAP57|AtNAP57|CBF5|AtCBF5|TRUB1|homologue of NAP57|F24I3.230
kfl_000430210	AT3G60370	hypothetical protein	AT3G60370|FKBP20-2|FK506-binding protein 20-2|T8B10.30
kfl_000440350	AT1G31440, AT4G18060, AT4G34660	SH3 domain-containing protein	AT1G31440|AT1G31440.1|T8E3.10|T8E3_10, AT4G18060|SH3P3|SH3 domain-containing protein 3|F15J5.30|F15J5_30, AT4G34660|AT4G34660.3
kfl_000480140	AT5G54080	homogentisate 1,2-dioxygenase	AT5G54080|HGO|AtHGO|homogentisate 1,2-dioxygenase|MJP23.6|MJP23_6|HOMOGENTISATE 1,2-DIOXYGENASE
kfl_000490100	AT1G27450, AT1G80050, AT4G12440, AT4G22570, AT5G11160	E2.4.2.7, apt; adenine phosphoribosyltransferase	AT1G27450|APT1|ATAPT1|adenine phosphoribosyl transferase 1|ARABIDOPSIS THALIANA ADENINE PHOSPHORIBOSYLTRANSFERASE 1|F17L21.24|F17L21_24|ADENINE PHOSPHORIBOSYL TRANSFERASE 1, AT1G80050|APT2|ATAPT2|PHT1.1|adenine phosphoribosyl transferase 2|F18B13.14|F18B13_14, AT4G12440|APT4|adenine phosphoribosyl transferase 4|T1P17.30|T1P17_30, AT4G22570|APT3|adenine phosphoribosyl transferase 3|F7K2.150|F7K2_1…
kfl_000490310	AT1G19880	hypothetical protein	AT1G19880|AT1G19880.1|F6F9.7|F6F9_7
kfl_000530280	AT3G48850, AT5G14040	Mitochondrial phosphate carrier protein	AT3G48850|PHT3;2|MPT2|phosphate transporter 3;2|mitochondrial phosphate transporter 2|T21J18.120, AT5G14040|PHT3;1|MPT3|phosphate transporter 3;1|mitochondrial phosphate transporter 3|MUA22.4|MUA22_4
kfl_000560080	AT5G38520	alpha/beta hydrolase superfamily	AT5G38520|CLD1|CHLOROPHYLL DEPHYTYLASE1|MBB18.5|MBB18_5
kfl_000610210	AT4G27070, AT5G28237, AT5G54810	tryptophan synthase beta-subunit	AT4G27070|TSB2|tryptophan synthase beta-subunit 2|T24A18.20|T24A18_20|tryptophan synthase beta-subunit, AT5G28237|TSB4, AT5G54810|TSB1|TRPB|TRP2|ATTSB1|tryptophan synthase beta-subunit 1|TRYPTOPHAN BIOSYNTHESIS B|TRYPTOPHAN BIOSYNTHESIS 2|MBG8.7|MBG8_7
kfl_000640110	AT1G48130	1-cysteine peroxiredoxin 1	AT1G48130|ATPER1|PER1|1-cysteine peroxiredoxin 1|F21D18.15|F21D18_15|1-Cys peroxiredoxin
kfl_000650070	AT3G10850	GLYOXALASE	AT3G10850|GLX2-2|GLY2|GLXII.2|GLYOXALASE 2-2|T7M13.7|GLYOXALASE II
kfl_000720250	AT1G12550, AT1G79870, AT2G45630, AT5G28310	D-isomer-specific 2-hydroxy acid dehydrogenase superfamily	AT1G12550|HPPR3|Hydroxyphenylpyruvate reductase 3|AT1G12550.1|F5O11.29|F5O11_29, AT1G79870|AT1G79870.1|F19K16.17|F19K16_17, AT2G45630|PDE1|phosphate-defciency sensitive 1|AT2G45630.1|F17K2.16, AT5G28310|AT5G28310.1|T8M17.80|T8M17_80
kfl_000750080	AT1G02590, AT1G04580, AT2G27150, AT3G43600, AT5G20960	Aldehyde oxidase	AT1G02590|T14P4.22|T14P4_22, AT1G04580|AAO4|ATAO-4|ATAO2|AO4|aldehyde oxidase 4|arabdopsis thaliana aldehyde oxidase 4|ALDEHYDE OXIDASE 2|T1G11.17|T1G11_17|ALDEHYDE OXIDASE 4, AT2G27150|AAO3|At-AO3|AOdelta|AtAAO3|abscisic aldehyde oxidase 3|Arabidopsis thaliana aldehyde oxidase 3|Aldehyde oxidase delta|F20F1.2|F20F1_2|Abscisic ALDEHYDE OXIDASE 3, AT3G43600|AAO2|AO3|atAO-2|AOgamma|AtAO3|aldehyde o…
kfl_000810310	AT4G18040, AT5G35620	eukaryotic translation initiation factor eIF-4E	AT4G18040|EIF4E|CUM1|AT.EIF4E1|eIF4E1|eukaryotic translation initiation factor 4E|CUCUMOVIRUS MULTIPLICATION 1|ARABIDOPSIS THALIANA EUKARYOTIC TRANSLATION INITATION FACTOR 4E1|eukaryotic translation Initiation Factor 4E1|F15J5.10|F15J5_10|EUKARYOTIC TRANSLATION INITATION FACTOR 4E, AT5G35620|LSP1|EIF(ISO)4E|LSP|EIF4E2|eIFiso4E|LOSS OF SUSCEPTIBILITY TO POTYVIRUS 1|EUKARYOTIC INITIATION FACTOR (IS…
kfl_000830110	AT1G13730, AT1G69250, AT2G03640, AT3G25150, AT5G48650, AT5G60980	RasGAP SH3 binding protein rasputin, contains NTF2 and RRM domains	AT1G13730|AtG3BP2|AtG3BP-5|G3BP2|F21F23.16|F21F23_16, AT1G69250|AtG3BP3|AtG3BP-4|G3BP3|F4N2.20, AT2G03640|AtG3BP4|AtG3BP-6|AtG3BP-7|G3BP6|F19B11.9|F19B11_9, AT3G25150|AtG3BP6|AtG3BP-3|G3BP7|MJL12.17, AT5G48650|G3BP-like|AtG3BP1|G3BP1|GTPase?activating protein SH3-domain?binding protein like|K15N18.17|K15N18_17, AT5G60980|NTF2|AtG3BP8|AtG3BP-1|G3BP8|G3BP5|MSL3.12|MSL3_12
kfl_000880050	AT1G49530, AT2G18620, AT2G18640, AT3G14510, AT3G14530, AT3G14550, AT3G20160, AT3G29430, AT3G32040, AT4G36810	GGPS; geranylgeranyl diphosphate synthase, type II	AT1G49530|GGPS6|GFPPS3|GGPPS1|geranylgeranyl pyrophosphate synthase 6|geranylgeranyl pyrophosphate synthase 1|F14J22.23, AT2G18620|GGPPS2|IDS2|geranylgeranyl pyrophosphate synthase 2|ISOPRENYL DIPHOSPHATE SYNTHASE2|F24H14.3|F24H14_3, AT2G18640|GGPS4|GGPPS3|IDS3|geranylgeranyl pyrophosphate synthase 4|geranylgeranyl pyrophosphate synthase 3|ISOPRENYL DIPHOSPHATE SYNTHASE3|F24H14.2, AT3G14510|IDS5|…
kfl_000890330	AT3G43540, AT5G20910	hypothetical protein	AT3G43540|T18D12.110, AT5G20910|AT5G20910.1|F22D1.80|F22D1_80
kfl_000910240	AT4G04800, AT4G04810, AT4G04830, AT4G04840, AT4G21830, AT4G21840, AT4G21850, AT4G21860	methionine sulfoxide reductase B	AT4G04800|ATMSRB3|MSRB3|methionine sulfoxide reductase B3|T4B21.6|T4B21_6, AT4G04810|ATMSRB4|MSRB4|methionine sulfoxide reductase B4|T4B21.22|T4B21_22, AT4G04830|ATMSRB5|MSRB5|methionine sulfoxide reductase B5|T4B21.5|T4B21_5, AT4G04840|ATMSRB6|MSRB6|methionine sulfoxide reductase B6|T4B21.4|T4B21_4, AT4G21830|ATMSRB7|MSRB7|methionine sulfoxide reductase B7|T8O5.40|T8O5_40, AT4G21840|ATMSRB8|MSRB…
kfl_000940300	AT1G58450, AT3G25230, AT5G48570	rotamase FKBP 1	AT1G58450|TPR6|tetratricopeptide repeat 6|F9K23.2|F9K23_2, AT3G25230|ROF1|ATFKBP62|FKBP62|rotamase FKBP 1|FK506 BINDING PROTEIN 62|MJL12.21, AT5G48570|ROF2|ATFKBP65|FKBP65|K15N18.12|K15N18_12
kfl_000960160	AT1G63470, AT1G63480, AT2G33620, AT2G45850, AT3G61310, AT4G00200, AT4G12080, AT4G17950, AT4G22770, AT4G25320, AT5G46640, AT5G51590, AT5G62260	AT hook motif DNA-binding family protein	AT1G63470|AHL5|AT-hook motif nuclear localized protein 5|F2K11.28|F2K11_28, AT1G63480|AHL12|AT-hook motif nuclear localized protein 12|F2K11.15|F2K11_15, AT2G33620|AHL10|AT-hook motif nuclear localized protein 10|F4P9.39|F4P9_39, AT2G45850|AHL9|AT-hook motif nuclear localized protein 9|F4I18.17, AT3G61310|AHL11|AT-hook motif nuclear localized protein 11|T20K12.210, AT4G00200|AT4G00200.1|F6N15.24|…
kfl_000960240	AT5G09290, AT5G63980, AT5G63990, AT5G64000	Inositol monophosphatase family protein	AT5G09290|T5E8.90|T5E8_90, AT5G63980|SAL1|ALX8|ATSAL1|HOS2|FRY1|RON1|SUPO1|AtFRY1|OLD101|ALTERED EXPRESSION OF APX2 8|HIGH EXPRESSION OF OSMOTICALLY RESPONSIVE GENES 2|FIERY1|ROTUNDA 1|suppressors of PIN1 overexpression 1|MBM17.8|MBM17_8, AT5G63990|MBM17.9|MBM17_9, AT5G64000|SAL2|ATSAL2|MBM17.10|MBM17_10
kfl_001070200	AT1G52740, AT2G38810, AT3G54560	histone H2A	AT1G52740|HTA9|H2A.Z|histone H2A protein 9|F14G24.1|F14G24_1, AT2G38810|HTA8|H2A.Z|histone H2A 8|F13I13.4|F13I13_4, AT3G54560|HTA11|H2A.Z|histone H2A 11|T14E10.130
kfl_001070210	AT2G21490, AT4G39130	hypothetical protein	AT2G21490|LEA|dehydrin LEA|F3K23.25|F3K23_25, AT4G39130|T22F8.30|T22F8_30
kfl_001090030	AT1G22430, AT1G22440, AT1G77120, AT4G22110, AT5G24750, AT5G24760, AT5G42250, AT5G43940	alcohol dehydrogenase class-3	AT1G22430|F12K8.22|F12K8_22, AT1G22440|F12K8.21|F12K8_21, AT1G77120|ADH1|ADH|ATADH|ATADH1|alcohol dehydrogenase 1|ALCOHOL DEHYDROGENASE|ARABIDOPSIS THALIANA ALCOHOL DEHYDROGENASE|F22K20.19|F22K20_19|ALCOHOL DEHYDROGENASE, AT4G22110|F1N20.210|F1N20_210, AT5G24750|AT5G24750.1|T4C12.20, AT5G24760|T4C12.30, AT5G42250|K5J14.6|K5J14_6, AT5G43940|HOT5|ADH2|GSNOR|ATGSNOR1|PAR2|sensitive to hot temperatur…
kfl_001100150	AT2G37600, AT3G53740, AT5G02450	60S ribosomal protein L36	AT2G37600|RPL36A|eL36z|ribosomal protein L36A|Ribosomal Protein eL36z|F13M22.10|F13M22_10, AT3G53740|eL36y|Ribosomal Protein eL36y|F5K20.40, AT5G02450|eL36x|Ribosomal Protein eL36x|T22P11.40|T22P11_40
kfl_001250040	AT2G20690	ribE, RIB5; riboflavin synthase	AT2G20690|F5H14.34|F5H14_34
kfl_001260100	AT1G20380, AT1G76140	Prolyl oligopeptidase family protein,Peptidase S9	AT1G20380|POQR|prolyl-oligopeptidase associated with quantitative resistance|F14O10.2|F14O10_2, AT1G76140|POQR-like|T23E18.8|T23E18_8
kfl_001300160	AT3G60950, AT3G61030, AT3G61050	hypothetical protein	AT3G60950|T27I15.40, AT3G61030|T27I15.120, AT3G61050|NTMC2TYPE4|NTMC2T4|AtCLB|SYT7|CLB1|calcium-dependent lipid-binding protein|Synaptotagmin 7|T27I15.140
kfl_001320180	AT2G04039	hypothetical protein	AT2G04039|NdhV|F3L12.11|F3L12_11
kfl_001330170	AT1G15140	hypothetical protein	AT1G15140|AT1G15140.1|F9L1.8|F9L1_8
kfl_001340120	AT5G65220	chloroplast ribosomal protein L29	AT5G65220|PRPL29|uL29c|plastid ribosomal proteins of the 50S subunit 29|Ribosomal Protein uL29c|MQN23.16|MQN23_16
kfl_001500170	AT3G15010	RNA binding domain protein	AT3G15010|UBA2c|UBP1-associated protein 2C|K15M2.15
kfl_001520060	AT2G19620, AT4G29520, AT5G11790, AT5G56750	hypothetical protein	AT2G19620|AT2G19620.1|F3P11.22|F3P11_22, AT4G29520|SES1|Sensitive to Salt1|T16L4.30|T16L4_30, AT5G11790|AT5G11790.1|T22P22.180|T22P22_180, AT5G56750|AT5G56750.1|MIK19.22|MIK19_22
kfl_001600190	AT1G07320	chloroplast ribosomal protein L4 precursor	AT1G07320|RPL4|EMB2784|PRPL4|uL4c|ribosomal protein L4|EMBRYO DEFECTIVE 2784|plastid ribosomal protein L4|Ribosomal Protein uL4c|F22G5.34|F22G5_34|ribosomal protein l4
kfl_001620020	AT5G04430	RNA-binding protein Nova-1	AT5G04430|BTR1|BTR1S|AtKH22|BTR1L|BINDING TO TOMV RNA 1|BINDING TO TOMV RNA 1S (SHORT FORM)|binding to TOMV RNA 1L (long form)|T19N18.7|BTR1
kfl_001620090	AT2G02560	Cullin-associated and neddylation-dissociated, (CAND1) homolog	AT2G02560|ATCAND1|ETA2|TIP120|HVE|CULLIN-ASSOCIATED AND NEDDYLATION DISSOCIATED 1|HEMIVENATA|AT2G02560.1|T8K22.14|T8K22_14
kfl_001630030	AT3G60240	eukaryotic translation initiation factor 4G	AT3G60240|EIF4G|CUM2|eukaryotic translation initiation factor 4G|CUCUMOVIRUS MULTIPLICATION 2|EUKARYOTIC TRANSLATION INITIATION FACTOR 4G
kfl_001640140	AT2G03150	hypothetical protein, putative SAP-domain containing DNA-binding protein	AT2G03150|emb1579|RSA1|embryo defective 1579|SHORT ROOT IN SALT MEDIUM 1|T18E12.18|T18E12_18
kfl_001690030	AT2G42390, AT5G56360	hypothetical protein	AT2G42390|MHK10.11|MHK10_11, AT5G56360|PSL4|PRIORITY IN SWEET LIFE 4|MCD7.9|MCD7_9
kfl_001710150	AT2G43180, AT3G59310, AT3G59320, AT3G59330, AT3G59340	Putative isocitrate lyase	AT2G43180|F14B2.12, AT3G59310|F25L23.170, AT3G59320|AT3G59320.1|F25L23.180, AT3G59330|F25L23.190, AT3G59340|F25L23.200
kfl_001740060	AT3G48710, AT4G26630, AT5G55660, AT5G63550	hypothetical protein	AT3G48710|DEK1|DEK domain-containing chromatin-associated protein 1|T8P19.220, AT4G26630|DEK3|DEK-domain containing protein 3|T15N24.80|T15N24_80, AT5G55660|DEK4|DEK domain-containing chromatin-associated protein 4|MDF20.10|MDF20_10, AT5G63550|DEK2|DEK domain-containing chromatin-associated protein 2|MLE2.18|MLE2_18
kfl_001770050	AT3G02530, AT5G16070	TCP-1/cpn60 chaperonin family protein	AT3G02530|AT3G02530.1|F16B3.16|F16B3_16, AT5G16070|AT5G16070.1|F1N13.210|F1N13_210
kfl_001800170	AT2G37760, AT2G37770, AT2G37790, AT3G53880	E1.1.1.2, adh; alcohol dehydrogenase (NADP+)	AT2G37760|AKR4C8|Aldo-keto reductase family 4 member C8|T8P21.6, AT2G37770|ChlAKR|AKR4C9|Chloroplastic aldo-keto reductase|Aldo-keto reductase family 4 member C9|T8P21.32, AT2G37790|AKR4C10|Aldo-keto reductase family 4 member C10|T8P21.30|T8P21_30, AT3G53880|AKR4C11|Aldo-keto reductase family 4 member C11|F5K20.180
kfl_001880090	AT2G43030	chloroplast ribosomal protein L3 precursor	AT2G43030|PRPL3|uL3c|plastid ribosomal proteins of the 50S subunit|Ribosomal Protein uL3c|MFL8.11|MFL8_11
kfl_001880130	AT2G44040, AT3G59890	dihydrodipicolinate reductase	AT2G44040|F6E13.17, AT3G59890|F24G16.160
kfl_002060190	AT2G30410	hypothetical protein	AT2G30410|TFCA|TUBULIN FOLDING FACTOR A|AT2G30410.1|T9D9.22|T9D9_22
kfl_002160070	AT3G61990, AT3G62000	NAD(P)-binding Rossmann-fold superfamily protein	AT3G61990|AT3G61990.1|F21F14.160, AT3G62000|F21F14.170
kfl_002280010	AT2G23930, AT3G11500	SNRPG, SMG; small nuclear ribonucleoprotein G	AT2G23930|SNRNP-G|probable small nuclear ribonucleoprotein G|T29E15.13|T29E15_13, AT3G11500|SmGb|F24K9.17
kfl_002290110	AT1G09420, AT1G24280, AT5G13110, AT5G35790	glucose-6-phosphate 1-dehydrogenase	AT1G09420|G6PD4|glucose-6-phosphate dehydrogenase 4|F14J9.8|F14J9_8, AT1G24280|G6PD3|glucose-6-phosphate dehydrogenase 3|F3I6.22|F3I6_22, AT5G13110|G6PD2|glucose-6-phosphate dehydrogenase 2|T19L5.70|T19L5_70, AT5G35790|G6PD1|glucose-6-phosphate dehydrogenase 1|MWP19.3
kfl_002290170	AT4G34830	hypothetical protein	AT4G34830|MRL1|PDE346|MATURATION OF RBCL 1|PIGMENT DEFECTIVE 346|F11I11.70|F11I11_70
kfl_002550070	AT2G21490, AT4G39130	hypothetical protein	AT2G21490|LEA|dehydrin LEA|F3K23.25|F3K23_25, AT4G39130|T22F8.30|T22F8_30
kfl_002730100	AT4G22930	Dihydroorotase	AT4G22930|PYR4|DHOASE|pyrimidin 4|DIHYDROOROTASE|F7H19.110|F7H19_110|DIHYDROOROTASE
kfl_002910060	AT3G05060, AT5G27120	Ribosome biogenesis protein - Nop58p/Nop5p	AT3G05060|AT3G05060.1|T12H1.2|T12H1_2, AT5G27120|AT5G27120.1|T21B4.30|T21B4_30
kfl_002960010	AT3G03960	TCP-1/cpn60 chaperonin family protein	AT3G03960|CCT8|Chaperonin containing T-complex polypeptide-1 subunit 8|T11I18.7|T11I18_7
kfl_003000150	AT1G21350	hypothetical protein	AT1G21350|AT1G21350.1|F24J8.1|F24J8_1
kfl_003030140	AT2G19480, AT4G26110, AT5G56950	nucleosome assembly protein	AT2G19480|NFA02|NFA2|NAP1;2|NUCLEOSOME/CHROMATIN ASSEMBLY FACTOR GROUP A 02|NUCLEOSOME/CHROMATIN ASSEMBLY FACTOR GROUP A 2|nucleosome assembly protein 1;2|F3P11.8|F3P11_8, AT4G26110|NAP1;1|ATNAP1;1|nucleosome assembly protein1;1|ARABIDOPSIS THALIANA NUCLEOSOME ASSEMLY PROTEIN 1;1|F20B18.220|F20B18_220, AT5G56950|NFA03|NFA3|NAP1;3|NUCLEOSOME/CHROMATIN ASSEMBLY FACTOR GROUP A 03|NUCLEOSOME/CHROMATI…
kfl_003050130	AT2G22250	asparate aminotransferase	AT2G22250|ATAAT|AAT|MEE17|PAT|ASPARTATE AMINOTRANSFERASE|MATERNAL EFFECT EMBRYO ARREST 17|prephenate aminotransferase|T26C19.9|T26C19_9|Aspartate aminotransferase
kfl_003310150	AT3G45030, AT3G47370, AT5G62300	40S ribosomal protein S20	AT3G45030|uS10z|Ribosomal Protein uS10z|F14D17.100, AT3G47370|uS10y|Ribosomal Protein uS10y|T21L8.120, AT5G62300|uS10x|Ribosomal Protein uS10x|MMI9.13|MMI9_13
kfl_003330060	AT2G40880, AT3G12490, AT4G16500, AT5G05110, AT5G12140, AT5G47550	hypothetical protein	AT2G40880|FL3-27|ATCYSA|CYSA|cystatin A|T20B5.8|T20B5_8, AT3G12490|ATCYSB|ATCYS6|CYSB|CYT6|CYS6|cystatin B|ARABIDOPSIS THALIANA PHYTOCYSTATIN 6|T2E22.19, AT4G16500|CYS4|AtCYS4|phytocystatin 4|DL4275C|FCAALL.171, AT5G05110|CYS7|MUG13.3|MUG13_3, AT5G12140|ATCYS1|CYS1|cystatin-1|MXC9.10|MXC9_10, AT5G47550|CYS5|Cysteine proteinase inhibitor 5|MNJ7.14|MNJ7_14
kfl_003410120	AT2G33470	hypothetical protein	AT2G33470|ATGLTP1|ARABIDOPSIS GLYCOLIPID TRANSFER PROTEIN 1|AT2G33470.1|F4P9.24|F4P9_24
kfl_003440120	AT2G18040	Peptidyl-prolyl cis-trans isomerase	AT2G18040|PIN1AT|peptidylprolyl cis/trans isomerase, NIMA-interacting 1|T27K22.9|T27K22_9|PROLYL CIS/TRANS ISOMERASE
kfl_003470110	AT2G21490, AT4G39130	hypothetical protein	AT2G21490|LEA|dehydrin LEA|F3K23.25|F3K23_25, AT4G39130|T22F8.30|T22F8_30
kfl_003570080	AT1G09830	Glycinamide ribonucleotide synthetase	AT1G09830|PUR2|purine biosynthesis 2|F21M12.22|F21M12_22
kfl_003650060	AT1G27770, AT2G22950, AT2G41560, AT3G21180, AT3G22910, AT3G57330, AT3G63380, AT4G29900, AT4G37640, AT5G53010, AT5G57110	Calcium transporting ATPase	AT1G27770|ACA1|PEA1|autoinhibited Ca2+-ATPase 1|PLASTID ENVELOPE ATPASE 1|T22C5.23|T22C5_23|CA2+-ATPASE, AT2G22950|ACA7|auto-regulated Ca2+-ATPase 7|T20K9.16|T20K9_16, AT2G41560|ACA4|autoinhibited Ca(2+)-ATPase, isoform 4|T32G6.8|T32G6_8, AT3G21180|ACA9|ATACA9|autoinhibited Ca(2+)-ATPase 9|MXL8.3|AUTOINHIBITED CA(2+)-ATPASE, AT3G22910|ACA13|auto-inhibited Ca2+ ATPase 13|F5N5.18, AT3G57330|ACA11|a…
kfl_003680130	AT2G44650, AT3G60210	chaperonin 10 Kd subunit	AT2G44650|CHL-CPN10|CPN10|chloroplast chaperonin 10|F16B22.14, AT3G60210|GroES|F27H5.5
kfl_003780120	AT1G14510, AT2G02470, AT3G11200, AT3G42790, AT5G05610, AT5G20510, AT5G26210	PHD Zn-finger protein	AT1G14510|AL7|AtAL7|alfin-like 7|F14L17.29|F14L17_29, AT2G02470|AL6|alfin-like 6|T16F16.26|T16F16_26, AT3G11200|AL2|alfin-like 2|F11B9.12, AT3G42790|AL3|alfin-like 3|T21C14.10, AT5G05610|AL1|alfin-like 1|MOP10.15|MOP10_15, AT5G20510|AL5|alfin-like 5|F7C8.100|F7C8_100, AT5G26210|AL4|alfin-like 4|T19G15.60|T19G15_60
kfl_003800100	AT2G23960, AT2G23970, AT4G30530, AT4G30540, AT4G30550	Predicted glutamine synthetase	AT2G23960|T29E15.16|T29E15_16, AT2G23970|T29E15.17|T29E15_17, AT4G30530|AT4G30530.1|F17I23.130|F17I23_130, AT4G30540|F17I23.120|F17I23_120, AT4G30550|AT4G30550.1|F17I23.110|F17I23_110
kfl_003850030	AT3G55200, AT3G55220	cleavage and polyadenylation specificity factor	AT3G55200|SAP130a|AtSAP130a|spliceosome-associated protein 130 a|Arabidopsis thaliana spliceosome-associated protein 130 a|T26I12.80, AT3G55220|SAP130b|AtSAP130b|spliceosome-associated protein 130 b|Arabidopsis thaliana spliceosome-associated protein 130 b|T26I12.100
kfl_003850060	AT1G30910, AT5G44720	hypothetical protein	AT1G30910|F17F8.22, AT5G44720|K23L20.6|K23L20_6
kfl_004050090	AT1G26320, AT3G03080, AT3G59845, AT4G12830, AT5G16960, AT5G16970, AT5G16980, AT5G16990, AT5G17000, AT5G37940, AT5G37960, AT5G37980, AT5G38000	alkenal reductase	AT1G26320|AT1G26320.1|F28B23.3|F28B23_3, AT3G03080|AT3G03080.1|T17B22.23|T17B22_23, AT3G59845|AT3G59845.1, AT4G12830|AT4G12830.1|T20K18.180|T20K18_180, AT5G16960|AT5G16960.1|F2K13.110|F2K13_110, AT5G16970|AT-AER|AER|alkenal reductase|2-alkenal reductase|AT5G16970.1|F2K13.120|F2K13_120, AT5G16980|AT5G16980.1|F2K13.130|F2K13_130, AT5G16990|AT5G16990.1|F2K13.140|F2K13_140, AT5G17000|AT5G17000.1|F2K1…
kfl_004120150	AT3G07720, AT5G48180	kelch repeat superfamily protein	AT3G07720|MLP3.17|MLP3_17, AT5G48180|NSP5|AtNSP5|nitrile specifier protein 5|MIF21.7|MIF21_7
kfl_004160040	AT3G59400	hypothetical protein	AT3G59400|GUN4|GENOMES UNCOUPLED 4|F25L23.260
kfl_004280140	AT1G76450	PsbP domain-containing protein 3, chloroplastic	AT1G76450|F15M4.5
kfl_004340070	AT5G02530, AT5G59950	THOC4, ALY; THO complex subunit 4	AT5G02530|ALY2|T22P11.120|T22P11_120, AT5G59950|ALY1|MMN10.26|MMN10_26
kfl_004590030	AT1G14620, AT2G46090, AT2G46100, AT3G04890	hypothetical protein	AT1G14620|DECOY|mL46|DECOY|Ribosomal Protein mL46|T5E21.12|T5E21_12, AT2G46090|LCBK2|long-chain base (LCB) kinase 2|T3F17.26, AT2G46100|T3F17.25, AT3G04890|T9J14.16|T9J14_16
kfl_004790080	AT1G12000, AT4G04040	E2.7.1.90, pfk; pyrophosphate--fructose-6-phosphate 1-phosphotransferase	AT1G12000|AT1G12000.1|F12F1.13|F12F1_13, AT4G04040|AT4G04040.1|T24H24.15|T24H24_15
kfl_004900070	AT2G44100, AT3G59920, AT5G09550	RAB proteins geranylgeranyltransferase component	AT2G44100|ATGDI1|AT-GDI1|GDI1|guanosine nucleotide diphosphate dissociation inhibitor 1|F6E13.23|F6E13.26|F6E13_26, AT3G59920|ATGDI2|GDI2|RAB GDP dissociation inhibitor 2|F24G16.190|RAB GDP DISSOCIATION INHIBITOR 2, AT5G09550|GDI|RAB GDP-dissociation inhibitor|F17I14.260|F17I14_260
kfl_005230070	AT2G16780, AT4G35050, AT5G58230	Nucleosome remodeling factor, subunit CAF1/NURF55/MSI1	AT2G16780|MSI2|MSI02|NFC02|NFC2|MULTICOPY SUPPRESSOR OF IRA1 2|NUCLEOSOME/CHROMATIN ASSEMBLY FACTOR GROUP C 2|T24I21.19|T24I21_19, AT4G35050|MSI3|NFC3|MULTICOPY SUPPRESSOR OF IRA1 3|NUCLEOSOME/CHROMATIN ASSEMBLY FACTOR GROUP C 3|M4E13.110|M4E13_110, AT5G58230|MSI1|MEE70|ATMSI1|MULTICOPY SUPRESSOR OF IRA1|MATERNAL EFFECT EMBRYO ARREST 70|ARABIDOPSIS MULTICOPY SUPRESSOR OF IRA1|MCK7.10|MCK7_10
kfl_005370060	AT1G32500	FeS assembly protein SufD or SufB	AT1G32500|ATNAP6|NAP6|non-intrinsic ABC protein 6|AT1G32500.1|F5D14.28|F5D14_28
kfl_005400010	AT5G19150	hypothetical protein	AT5G19150|AT5G19150.1|T24G5.50|T24G5_50
kfl_005410030	AT2G38660, AT3G12290, AT4G00600, AT4G00620	Methylenetetrahydrofolate dehydrogenase/methylenetetrahydrofolate cyclohydrolase	AT2G38660|T6A23.14|T6A23_14, AT3G12290|MTHFD1|methylenetetrahydrofolate dehydrogenase/methenyltetrahydrofolate cyclohydrolase|F28J15.8, AT4G00600|F6N23.28|F6N23_28, AT4G00620|EMB3127|EMBRYO DEFECTIVE 3127|F6N23.26|F6N23_26
kfl_005580030	AT1G52380, AT3G15970	nucleoporin 50 kDa,(NUP50)	AT1G52380|AT1G52380.1|F19K6.4|F19K6_4, AT3G15970|AT3G15970.1|MSL1.1
kfl_005890040	AT3G10410, AT3G45010, AT5G22960, AT5G22980	Serine carboxypeptidase,Peptidase S10	AT3G10410|SCPL49|CPY|SERINE CARBOXYPEPTIDASE-LIKE 49|CARBOXYPEPTIDASE Y|F13M14.32, AT3G45010|scpl48|serine carboxypeptidase-like 48|F14D17.80, AT5G22960|MRN17.19|MRN17_19, AT5G22980|scpl47|serine carboxypeptidase-like 47|MRN17.21|MRN17_21
kfl_005910060	AT1G17640, AT3G13224, AT5G40490, AT5G40500	MSI; RNA-binding protein Musashi	AT1G17640|RBGD1|RNA-binding glycine-rich protein D1|F11A6.17, AT3G13224|RBGD3|RNA-binding glycine-rich protein D3, AT5G40490|HLP1|RBGD5|RNA-binding glycine-rich protein D5|MNF13.1|MNF13_1, AT5G40500|MNF13.2|MNF13_2
kfl_005910100	AT1G16190, AT1G79650, AT3G02540, AT5G16090, AT5G38470	purtative Rad23 UV excision repair protein	AT1G16190|AT1G16190.1|T24D18.27, AT1G79650|AtAO1|Arabidopsis thaliana aldehyde oxidase 1|AT1G79650.2, AT3G02540|RAD23-3|PUTATIVE DNA REPAIR PROTEIN RAD23-3|AT3G02540.1|F16B3.17|F16B3_17, AT5G16090|T21H19.10|T21H19_10, AT5G38470|AT5G38470.1|MXI10.20|MXI10_20
kfl_006040020	AT1G11720	soluble starch synthase III-1	AT1G11720|ATSS3|SS3|starch synthase 3|F25C20.13|F25C20_13|STARCH SYNTHASE III
kfl_006510020	AT4G26270, AT4G29220, AT4G32840, AT5G47810, AT5G56630, AT5G61580	Phosphofructokinase	AT4G26270|PFK3|phosphofructokinase 3|T25K17.80|T25K17_80, AT4G29220|PFK1|phosphofructokinase 1|F17A13.40|F17A13_40, AT4G32840|PFK6|phosphofructokinase 6|T16I18.50|T16I18_50, AT5G47810|PFK2|phosphofructokinase 2|MCA23.13|MCA23_13, AT5G56630|PFK7|phosphofructokinase 7|MIK19.8|MIK19_8, AT5G61580|PFK4|phosphofructokinase 4|K11J9.3|K11J9_3
kfl_006590070	AT1G59520	hypothetical protein	AT1G59520|CW7|T30E16.4|T30E16_4
kfl_006660020	AT1G04710, AT2G33150, AT5G48880	Ketoacyl-CoA Thiolase	AT1G04710|KAT1|PKT4|3-KETO-ACYL-COA THIOLASE 1|peroxisomal 3-ketoacyl-CoA thiolase 4|T1G11.4|T1G11_4, AT2G33150|PKT3|PED1|KAT2|peroxisomal 3-ketoacyl-CoA thiolase 3|PEROXISOME DEFECTIVE 1|3-KETOACYL-COA THIOLASE 2|PKT3, AT5G48880|PKT1|KAT5|PKT2|PEROXISOMAL-3-KETO-ACYL-COA THIOLASE 1|3-KETO-ACYL-COENZYME A THIOLASE 5|peroxisomal 3-keto-acyl-CoA thiolase 2|K24G6.22|K24G6_22|3-KETO-ACYL-COA THIOLASE…
kfl_006870080	AT1G17730, AT1G73030	vacuolar protein sorting-associated protein	AT1G17730|VPS46.1|CHMP1B|vacuolar protein sorting 46.1|CHARGED MULTIVESICULAR BODY PROTEIN/CHROMATIN MODIFYING PROTEIN1B|F11A6.7|F11A6_7, AT1G73030|VPS46.2|CHMP1A|CHARGED MULTIVESICULAR BODY PROTEIN/CHROMATIN MODIFYING PROTEIN1A|F3N23.23|F3N23_23
kfl_006990040	AT3G01590, AT3G61610, AT4G23730, AT5G14500, AT5G57330	Galactose mutarotase-like protein	AT3G01590|AT3G01590.1|F4P13.13|F4P13_13, AT3G61610|AT3G61610.1|F15G16.1, AT4G23730|AT4G23730.1|F9D16.200|F9D16_200, AT5G14500|AT5G14500.1|T15N1.5, AT5G57330|MJB24.14|MJB24_14
kfl_007010050	AT1G10350, AT1G59725, AT2G20550, AT2G20560, AT3G08910, AT3G47940, AT4G28480, AT5G01390, AT5G25530	DnaJ heat shock family protein	AT1G10350|AT1G10350.1|F14N23.23|F14N23_23, AT1G59725|AT1G59725.1|F23H11.4|F23H11_4, AT2G20550|AT2G20550.1|T13C7.14|T13C7_14, AT2G20560|AT2G20560.1|T13C7.15|T13C7_15, AT3G08910|AT3G08910.1|T16O11.15, AT3G47940|AT3G47940.1|T17F15.190, AT4G28480|AT4G28480.1|F20O9.160|F20O9_160, AT5G01390|AT5G01390.1|T10O8.100|T10O8_100, AT5G25530|AT5G25530.1|T14C9.70|T14C9_70
kfl_007340070	AT1G16880, AT5G04740	hypothetical protein	AT1G16880|ACR11|ACT domain repeats 11|F17F16.13, AT5G04740|ACR12|ACT domain repeats 12|MUK11.6
kfl_007590070	AT3G06860, AT4G29010	enoyl-CoA hydratase, 3-hydroxyacyl-CoA dehydrogenase	AT3G06860|MFP2|ATMFP2|multifunctional protein 2|F3E22.20, AT4G29010|AIM1|ABNORMAL INFLORESCENCE MERISTEM|F19B15.40|F19B15_40
kfl_007760040	AT1G02010, AT1G12360, AT4G12120	Sec1 family transport protein	AT1G02010|AT1G02010.1|F22M8.14, AT1G12360|KEU|SEC11|keule|F5O11.8|F5O11_8, AT4G12120|ATSEC1B|AT4G12120.1|F16J13.190|F16J13_190
kfl_008700010	AT3G01180	NA	AT3G01180|AtSS2|SS2|starch synthase 2|T4P13.13|T4P13_13
kfl_008910040	AT2G31810, AT5G16290	Acetohydroxyacid synthase	AT2G31810|AHASS1|AIP1|acetolactate synthase small subunit 1|ALS-INTERACTING PROTEIN1|F20M17.15|F20M17_15, AT5G16290|VAT1|AHASS2|AIP3|VALINE-TOLERANT 1|acetolactate synthase small subunit 2|ALS-INTERACTING PROTEIN3|MQK4.1|MQK4_1
kfl_009060030	AT1G02840, AT1G09140, AT3G49430, AT4G02430	RNA-binding protein	AT1G02840|SR1|ATSRP34|SRP34|SR34|At-SR34|Serine/Arginine-Rich Protein Splicing Factor 34|F22D16.16|F22D16_16, AT1G09140|ATSRP30|SR30|At-SR30|SERINE-ARGININE PROTEIN 30|Serine/Arginine-Rich Protein Splicing Factor 30|T12M4.19|T12M4_19, AT3G49430|SRp34a|SR34a|At-SR34a|SER/ARG-rich protein 34A|Serine/Arginine-Rich Protein Splicing Factor 34a|T9C5.30, AT4G02430|SR34b|At-SR34b|Serine/Arginine-Rich Pro…
kfl_009810030	AT1G29030, AT2G34040	putative apoptosis inhibitory protein 5, (API5)	AT1G29030|F28N24.26|F28N24_26, AT2G34040|T14G11.16|T14G11_16
kfl_010910010	AT2G14170	methylmalonate-semialdehyde dehydrogenase	AT2G14170|ALDH6B2|MMSD|aldehyde dehydrogenase 6B2||T22C12.10|T22C12_10
kfl_012840010	AT5G43430	electron transfer flavoprotein subunit beta, mitochondrial	AT5G43430|ETFBETA|electron transfer flavoprotein beta|MWF20.14|MWF20_14

## Sheet: Control specific protein
K.nitens gene	A.thaliana orthologue	K.nitens protein name	A.thaliana protein name
kfl_000020100	AT1G27390, AT3G27070, AT3G27080, AT5G40930	TOM20 mitochondrial import outer membrane translocon protein	AT1G27390|AT1G27390.1|F17L21.18|F17L21_18, AT3G27070|AT3G27070.1|MOJ10.21, AT3G27080|TOM20-3|translocase of outer membrane 20 kDa subunit 3|MOJ10.22, AT5G40930|AT5G40930.1|MMG1.2|MMG1_2
kfl_000050660	AT2G21410, AT2G28520, AT4G39080	vacuolar proton ATPase	AT2G21410|AT2G21410.1|F3K23.17|F3K23_17, AT2G28520|AT2G28520.1|T17D12.8|T17D12_8, AT4G39080|AT4G39080.1|F19H22.180|F19H22_180
kfl_000060040	AT1G27400, AT1G67430	60S ribosomal protein L17	AT1G27400|uL22z|Ribosomal Protein uL22z|F17L21.19|F17L21_19, AT1G67430|uL22y|Ribosomal Protein uL22y|T1F15.11|T1F15_11
kfl_000230090	AT1G17260, AT1G80660, AT2G07560, AT2G18960, AT2G24520, AT3G42640, AT3G47950, AT3G60330, AT4G30190, AT5G57350, AT5G62670	plasma membrane h+ ATPase	AT1G17260|AHA10|TT13|autoinhibited H(+)-ATPase isoform 10|TRANSPARENT TESTA 13|F20D23.4|F20D23_4, AT1G80660|AHA9|HA9|H(+)-ATPase 9|F23A5.1|F23A5_1, AT2G07560|AHA6|HA6|H(+)-ATPase 6|F9A16.7|F9A16_7, AT2G18960|AHA1|PMA|OST2|HA1|H(+)-ATPase 1|PLASMA MEMBRANE PROTON ATPASE|OPEN STOMATA 2|F19F24.16|F19F24_16|PLASMA MEMBRANE PROTON ATPASE, AT2G24520|AHA5|HA5|H(+)-ATPase 5|F25P17.18|F25P17_18, AT3G42640…
kfl_000330130	AT1G14610, AT1G27160, AT5G16715	valyl-tRNA synthetase	AT1G14610|TWN2|VALRS|TWIN 2|VALYL TRNA SYNTHETASE|T5E21.11|T5E21_11, AT1G27160|T7N9.22|T7N9_22, AT5G16715|EMB2247|embryo defective 2247
kfl_000370150	AT1G02140	mago nashi family protein	AT1G02140|MEE63|HAP1|MATERNAL EFFECT EMBRYO ARREST 63|HAPLESS 1|AT1G02140.1|T7I23.7|T7I23_7
kfl_000400240	AT1G66070, AT5G37475	EIF3J; translation initiation factor 3 subunit J	AT1G66070|F15E12.10|F15E12_10, AT5G37475|T25O11.11
kfl_000500370	AT5G09900, AT5G64760	26S proteasome regulatory subunit	AT5G09900|EMB2107|RPN5A|MSA|EMBRYO DEFECTIVE 2107|REGULATORY PARTICLE NON-ATPASE SUBUNIT 5A|MARIPOSA|MYH9.11|MYH9_11, AT5G64760|RPN5B|regulatory particle non-ATPase subunit 5B|MVP7.9|MVP7_9
kfl_000510120	AT2G18450, AT5G66760	Succinate dehydrogenase	AT2G18450|AT2G18450.1|T30D6.4|T30D6_4, AT5G66760|AT5G66760.1|MSN2.16|MSN2_16
kfl_000570290	AT5G19855	chaperonin-like RbcX protein	AT5G19855|AT5G19855.2
kfl_000580280	AT3G07480	hypothetical protein	AT3G07480|C1-FDX|mitochondrial complex I ferredoxin|F21O3.19
kfl_000680320	AT1G29870, AT1G29880	glycyl-tRNA synthetase	AT1G29870|F1N18.9|F1N18_9, AT1G29880|F1N18.8|F1N18_8
kfl_000700030	AT3G56940	Putative magnesium-protoporphyrin IX monomethyl ester cyclase, (CHL27, Crd1, AcsF)	AT3G56940|CHL27|ACSF|AT3G56940.1|T8M16.1
kfl_000710260	AT2G15860	hypothetical protein	AT2G15860|F19G14.14|F19G14_14
kfl_000770130	AT3G09680, AT5G02960	40S ribosomal protein S23	AT3G09680|uS12z|Ribosomal Protein uS12z|F11F8.27, AT5G02960|uS12y|Ribosomal Protein uS12y|F9G14.270|F9G14_270
kfl_000800140	AT5G52640, AT5G56000, AT5G56010, AT5G56030	heat shock protein	AT5G52640|HSP81-1|ATHS83|HSP81.1|HSP83|ATHSP90.1|AtHsp90-1|HSP90.1|HEAT SHOCK PROTEIN 81-1|HEAT SHOCK PROTEIN 83|heat shock protein 90.1|HEAT SHOCK PROTEIN 90-1|F6N7.13|F6N7_13, AT5G56000|Hsp81.4|AtHsp90.4|HEAT SHOCK PROTEIN 81.4|HEAT SHOCK PROTEIN 90.4|MDA7.4|MDA7_4, AT5G56010|HSP81-3|Hsp81.3|AtHsp90-3|AtHsp90.3|heat shock protein 81-3|HEAT SHOCK PROTEIN 81.3|HEAT SHOCK PROTEIN 90-3|HEAT SHOCK P…
kfl_000900320	AT1G74230, AT3G08000, AT3G23830, AT4G13850, AT4G13860, AT5G61030	hypothetical protein	AT1G74230|GR-RBP5|RBGA2|ORRM4|glycine-rich RNA-binding protein 5|RNA-binding glycine-rich protein A2|Organelle RNA Recognition Motif-containing4|F1O17.10|F1O17_10, AT3G08000|F17A17.34, AT3G23830|GR-RBP4|GRP4|AtGRP4|RBGA4|glycine-rich RNA-binding protein 4|RNA-binding glycine-rich protein A4|F14O13.2, AT4G13850|ATGRP2|GR-RBP2|GRP2|RBGA5|GLYCINE-RICH RNA-BINDING PROTEIN 2|glycine rich protein 2|RNA…
kfl_000920240	AT1G34000	one-helix protein, OHP2, Lil6	AT1G34000|OHP2|one-helix protein 2
kfl_000930250	AT1G19140	hypothetical protein	AT1G19140|AT1G19140.1|F14D16.30|F14D16_30
kfl_000940090	AT3G09350, AT3G53800, AT5G02150	armadillo/beta-catenin-like repeat containing protein	AT3G09350|Fes1A|Fes1A|F3L24.22, AT3G53800|Fes1B|Fes1B|F5K20.100, AT5G02150|Fes1C|Fes1C|T7H20.200|T7H20_200
kfl_000970100	AT1G78915	hypothetical protein	AT1G78915|TTP1|TETRAPYRROLE BIOSYNTHESIS-REGULATING TETRATRICOPEPTIDE-REPEAT-PROTEIN1
kfl_001000170	AT3G54890	light harvesting chlorophyll a b-binding protein, lhca1	AT3G54890|LHCA1|photosystem I light harvesting complex gene 1|F28P10.130|F28P10_130|lhci-730
kfl_001040200	AT3G22630, AT4G14800	20S proteasome, regulatory subunit beta protein	AT3G22630|PBD1|PRCGB|20S proteasome beta subunit D1|F16J14.20|MULTICATALYTIC ENDOPEPTIDASE COMPLEX, PROTEASOME COMPONENT, BETA SUBUNIT, AT4G14800|PBD2|20S proteasome beta subunit D2|DL3440W|FCAALL.135|20S PROTEASOME BETA SUBUNIT PBD2
kfl_001090310	AT3G04550, AT5G28500	hypothetical protein	AT3G04550|RAF1-2|Rubisco accumulation factor 1-2|AT3G04550.1|F7O18.2|F7O18_2, AT5G28500|RAF1-1|Rubisco accumulation factor 1-1|T26D3.4|T26D3_4
kfl_001260170	AT1G22700	hypothetical protein	AT1G22700|AT1G22700.1|T22J18.13|T22J18_13
kfl_001290250	AT2G07340	prefoldin subunit	AT2G07340|PFD1|PREFOLDIN 1|T13E11.11|T13E11_11
kfl_001300090	AT5G64050	glutamyl-tRNA synthetase	AT5G64050|ATERS|OVA3|ERS|OVULE ABORTION 3|glutamate tRNA synthetase|MHJ24.3|MHJ24_3
kfl_001370220	AT1G05190	chloroplast ribosomal protein L6 precursor	AT1G05190|EMB2394|RPL6|uL6c|embryo defective 2394|Ribosomal Protein uL6c|YUP8H12.20|YUP8H12_20
kfl_001490030	AT4G27700	Hypothetical protein, senescence-associated protein, (DIN1)	AT4G27700|T29A15.190|T29A15_190
kfl_001660170	AT3G63060, AT5G15440, AT5G39360	hypothetical protein	AT3G63060|EDL3|EID1-like 3|T20O10.160, AT5G15440|EDL1|EID1-like 1|T20K14.50|T20K14_50, AT5G39360|AT5G39360.1|MUL8.4|MUL8_4
kfl_001800080	AT3G04610, AT4G26000	RNA-binding KH domain-containing protein	AT3G04610|FLK|AtKH11|flowering locus KH domain|F7O18.9|F7O18_9, AT4G26000|PEP|AtKH20|PEPPER|F20B18.110|F20B18_110
kfl_002040130	AT3G10405	hypothetical protein	AT3G10405
kfl_002280110	AT1G76130, AT4G25000	alpha-amylase	AT1G76130|ATAMY2|AMY2|ARABIDOPSIS THALIANA ALPHA-AMYLASE-LIKE 2|alpha-amylase-like 2|T23E18.6|T23E18_6, AT4G25000|ATAMY1|AMY1|alpha-amylase-like|F13M23.140|F13M23_140
kfl_002400120	AT2G34690, AT4G39670	Sphingosine Transfer Protein ACD11 homolog	AT2G34690|AT2G34690.1|T29F13.10|T29F13_10, AT4G39670|AT4G39670.1|T19P19.60|T19P19_60
kfl_002440090	AT4G26840, AT5G48700, AT5G48710, AT5G55160, AT5G55855, AT5G55856	Ubiquitin-like proteins	AT4G26840|SUM1|SUMO 1|SUMO1|ATSUMO1|SMALL UBIQUITIN-LIKE MODIFIER 1|ARABIDOPSIS THALIANA SMALL UBIQUITIN-LIKE MODIFIER 1|F10M23.180|F10M23_180, AT5G48700|SUMO4|K24G6.3|K24G6_3, AT5G48710|SUMO6|K24G6.4|K24G6_4, AT5G55160|SUM2|SUMO 2|SUMO2|ATSUMO2|SMALL UBIQUITIN-LIKE MODIFIER 2|MCO15.11|MCO15_11, AT5G55855, AT5G55856
kfl_002460150	AT1G18060	hypothetical protein	AT1G18060|FBN-like|T10F20.7
kfl_002590040	AT3G42050	Vacuolar H+-ATPase V1 sector, subunit H	AT3G42050|VHA-H|F4M19.10
kfl_002730080	AT2G01755	hypothetical protein	AT2G01755
kfl_002960170	AT2G33040	F0F1-type ATP synthase, gamma subunit	AT2G33040|AT2G33040.1|T21L14.5|F25I18.22|F25I18_22
kfl_003510100	AT4G19390, AT5G13720	hypothetical protein	AT4G19390|T5K18.170|T5K18_170, AT5G13720|MSH12.19|MSH12_19
kfl_003550030	AT1G06950	Tic110, chloroplast inner envelope translocon protein	AT1G06950|ATTIC110|ARABIDOPSIS THALIANA TRANSLOCON AT THE INNER ENVELOPE MEMBRANE OF CHLOROPLASTS 110|AT1G06950.1|F10K1.33
kfl_004170050	AT2G03390	UVR domain containing protein	AT2G03390|CLPF|T4M8.18|T4M8_18
kfl_004210050	AT3G56190, AT3G56450	alpha-soluble NSF attachment protein	AT3G56190|ALPHA-SNAP2|ASNAP|alpha-soluble NSF attachment protein 2|F18O21.150, AT3G56450|ALPHA-SNAP1|alpha-soluble NSF attachment protein 1|T5P19.100
kfl_004350060	AT3G03800, AT5G08080	syntaxin	AT3G03800|SYP131|ATSYP131|syntaxin of plants 131|F20H23.28|F20H23_28, AT5G08080|SYP132|ATSYP132|syntaxin of plants 132|T22D6.20|T22D6_20
kfl_004370090	AT5G19370	hypothetical protein	AT5G19370|F7K24.120|F7K24_120
kfl_004450030	AT3G01560, AT5G14540	hypothetical protein	AT3G01560|UAP2|ubiquitin-associated protein 2|AT3G01560.1|F4P13.11|F4P13_11, AT5G14540|UAP1|ubiquitin-associated protein 1|AT5G14540.1|T15N1.30|T15N1_30
kfl_004660100	AT4G33250	Eukaryotic translation initiation factor 3 subunit	AT4G33250|EIF3K|TIF3K1|ATTIF3K1|eukaryotic translation initiation factor 3K|F17M5.10|F17M5_10
kfl_004670070	AT1G02690, AT1G02700, AT1G09270, AT1G32880, AT3G06720, AT4G02140, AT4G02150, AT4G16143, AT5G49305, AT5G49310, AT5G52000	importin alpha isoform	AT1G02690|IMPA-6|importin alpha isoform 6|T14P4.3|T14P4_3, AT1G02700|T14P4.2|T14P4_2, AT1G09270|IMPA-4|IMPA4|importin alpha isoform 4|T12M4.2|T12M4_2, AT1G32880|F9L11.34|F9L11_34, AT3G06720|AT-IMP|ATKAP ALPHA|AIMP ALPHA|IMPA-1|IMPA1|IMPORTIN ALPHA|importin alpha isoform 1|F3E22.14|IMPORTIN ALPHA, AT4G02140|T10M13.15|T10M13_15, AT4G02150|MOS6|ATIMPALPHA3|IMPA-3|MODIFIER OF SNC1, 6|IMPORTIN ALPHA 3…
kfl_005150100	AT1G04750, AT1G04760, AT2G32670, AT2G33120, AT4G15780	vesicle-associated membrane protein	AT1G04750|VAMP7B|VAMP721|ATVAMP721|AT VAMP7B|VESICLE-ASSOCIATED MEMBRANE PROTEIN 7B|vesicle-associated membrane protein 721|F13M7.26|VESICLE-ASSOCIATED MEMBRANE PROTEIN 7B, AT1G04760|ATVAMP726|VAMP726|vesicle-associated membrane protein 726|F13M7.25|F13M7_25, AT2G32670|ATVAMP725|VAMP725|vesicle-associated membrane protein 725|F24L7.19|F24L7_19, AT2G33120|SAR1|VAMP722|ATVAMP722|synaptobrevin-relat…
kfl_005400070	AT1G76400, AT2G01720	Oligosaccharyltransferase, alpha subunit (ribophorin I)	AT1G76400|OST1b|OLIGOSACCHARYLTRANSFERASE 1b|F15M4.10|F15M4_10, AT2G01720|OST1a|OLIGOSACCHARYLTRANSFERASE 1a|T8O11.11|T8O11_11
kfl_005590050	AT1G04080, AT5G46400	Tetratricopeptide repeat (TPR)-like superfamily protein	AT1G04080|PRP39|PRP39a|F20D22.14, AT5G46400|AT PRP39-2|PRP39-2|MPL12.20|MPL12_20
kfl_005640030	AT3G61470	light harvesting chlorophyll a b-binding protein, lhca2	AT3G61470|LHCA2|photosystem I light harvesting complex gene 2|F2A19.70|lhci-680
kfl_006040090	AT1G49015, AT5G25780, AT5G27640	eukaryotic translation initiation factor 3B	AT1G49015, AT5G25780|EIF3B-2|EIF3B|ATEIF3B-2|eukaryotic translation initiation factor 3B-2|EUKARYOTIC TRANSLATION INITIATION FACTOR 3B|F18A17.30|F18A17_30, AT5G27640|TIF3B1|EIF3B|ATEIF3B-1|EIF3B-1|ATTIF3B1|translation initiation factor 3B1|EUKARYOTIC TRANSLATION INITIATION FACTOR 3B|EUKARYOTIC TRANSLATION INITIATION FACTOR 3B1|ARABIDOPSIS THALIANA TRANSLATION INITIATION FACTOR 3B1|T1G16.2
kfl_006320030	AT3G51800, AT3G51820	chlorophyll synthase, (CHLG)	AT3G51800|EBP1|ATEBP1|G2p|ERBB-3 BINDING PROTEIN 1|A. THALIANA ERBB-3 BINDING PROTEIN 1|AT3G51800.1|ATEM1.5, AT3G51820|ATG4|CHLG|PDE325|PIGMENT DEFECTIVE 325|AT3G51820.1|ATEM1.7
kfl_006860030	AT1G13320, AT1G25490, AT3G25800	serine threonine protein phosphatase 2A regulatory subunit	AT1G13320|PP2AA3|protein phosphatase 2A subunit A3|T6J4.8|T6J4_8, AT1G25490|RCN1|REGA|ATB BETA BETA|EER1|ROOTS CURL IN NPA|ENHANCED ETHYLENE RESPONSE 1|F2J7.19|F2J7_19|SERINE/THREONINE PROTEIN PHOSPHATASE TYPE 2A REGULATORY SUBUNIT A|PHOSPHOPROTEIN PHOSPHATASE 2A REGULATORY SUBUNIT A, AT3G25800|PDF1|PR 65|PP2AA2|protein phosphatase 2A subunit A2|K13N2.2|phosphatase 2A regulatory subunit
kfl_007260050	AT1G24490, AT2G28800	Inner membrane ALBINO3/OxoA	AT1G24490|ARTEMIS|STIC1|ARABIDOPSIS THALIANA ENVELOPE MEMBRANE INTEGRASE|suppressor of tic40 1|AT1G24490.1|F21J9.16, AT2G28800|AT2G28800.1|F8N16.9|F8N16_9|CHLOROPLAST MEMBRANE PROTEIN ALB3
kfl_007640020	AT2G42740, AT3G58700, AT4G18730, AT5G45775, AT5G45780	60S ribosomal protein L11	AT2G42740|RPL16A|uL5z|ribosomal protein large subunit 16A|Ribosomal Protein uL5z|F7D19.26|F7D19_26, AT3G58700|uL5y|RPL16C|Ribosomal Protein uL5y|T20N10.50, AT4G18730|uL5x|Ribosomal Protein uL5x|AT4G18730.1|F28A21.140|F28A21_140, AT5G45775|RPL16D|AT5G45775.1, AT5G45780|CIK4|CLAVATA3 INSENSITIVE RECEPTOR KINASE 4|MRA19.22|MRA19_22
kfl_007920030	AT1G52220, AT2G46820	psaP, photosystem I subunit	AT1G52220|AT1G52220.1|F9I5.10|F9I5_10, AT2G46820|PTAC8|TMP14|PSAP|CURT1B|PLASTID TRANSCRIPTIONALLY ACTIVE 8|THYLAKOID MEMBRANE PHOSPHOPROTEIN OF 14 KDA|CURVATURE THYLAKOID 1B|AT2G46820.1|F19D11.10|PSI-P
kfl_008460020	AT2G39770, AT3G55590, AT4G30570	Glucose-1-phosphate adenylyltransferase family protein	AT2G39770|CYT1|VTC1|SOZ1|EMB101|GMP1|CYTOKINESIS DEFECTIVE 1|VITAMIN C DEFECTIVE 1|SENSITIVE TO OZONE 1|EMBRYO DEFECTIVE 101|GDP-MANNOSE PYROPHOSPHORYLASE 1|T5I7.7|T5I7_7|GDP-MANNOSE PYROPHOSPHORYLASE 1, AT3G55590|F1I16.2, AT4G30570|F17I23.90|F17I23_90
kfl_008740020	AT4G25080	magnesium protoporphyrin IX S-adenosyl methionine O-methyl transferase, (CHLM)	AT4G25080|AT4G25080.4
kfl_013280010	AT2G21280	NA	AT2G21280|GC1|ATSULA|GIANT CHLOROPLAST 1|AT2G21280.1

## Sheet: GO terms
K.nitens gene	A.thaliana orthologous gene	Colonne1	Colonne2	GO terms	C : cellular; F : molecular function ; P Biological Process	Slim GO terms
kfl_000010120	AT2G21430	located in	lytic vacuole	GO:0000323	C	vacuole
kfl_000010120	AT2G21430	is active in	lysosome	GO:0005764	C	lysosome
kfl_000010120	AT2G21430	located in	extracellular region	GO:0005576	C	extracellular region
kfl_000010120	AT2G21430	is active in	extracellular space	GO:0005615	C	extracellular region
kfl_000010120	AT4G16190	located in	vacuole	GO:0005773	C	vacuole
kfl_000010120	AT4G16190	located in	plant-type vacuole	GO:0000325	C	vacuole
kfl_000010120	AT4G39090	located in	nucleus	GO:0005634	C	nucleus
kfl_000010120	AT4G39090	located in	plasma membrane	GO:0005886	C	plasma membrane
kfl_000010120	AT2G21430	enables	cysteine-type endopeptidase activity	GO:0004197	F	catalytic activity
kfl_000010120	AT4G16190	enables	protein binding	GO:0005515	F	protein binding
kfl_000010120	AT2G21430	involved in	proteolysis involved in protein catabolic process	GO:0051603	P	other metabolic processes
kfl_000010120	AT3G54940	acts upstream of or within	proteolysis	GO:0006508	P	protein metabolic process
kfl_000010120	AT4G16190	involved in	response to selenium ion	GO:0010269	P	response to chemical
kfl_000010120	AT4G39090	acts upstream of or within	response to osmotic stress	GO:0006970	P	response to abiotic stimulus
kfl_000010120	AT4G39090	acts upstream of or within	response to water deprivation	GO:0009414	P	response to abiotic stimulus
kfl_000010120	AT4G39090	acts upstream of or within	response to salt stress	GO:0009651	P	response to abiotic stimulus
kfl_000010120	AT4G39090	acts upstream of or within	response to desiccation	GO:0009269	P	response to stress
kfl_000010120	AT4G39090	acts upstream of or within	defense response to bacterium	GO:0042742	P	response to biotic stimulus
kfl_000010320	AT2G28900	located in	chloroplast envelope	GO:0009941	C	chloroplast
kfl_000010320	AT2G28900	located in	chloroplast outer membrane	GO:0009707	C	plastid
kfl_000010320	AT2G28900	located in	plant-type vacuole	GO:0000325	C	vacuole
kfl_000010320	AT2G28900	located in	plastid outer membrane	GO:0009527	C	plastid
kfl_000010320	AT2G28900	located in	chloroplast	GO:0009507	C	chloroplast
kfl_000010320	AT2G28900	located in	plastid	GO:0009536	C	plastid
kfl_000010320	AT2G28900	located in	peroxisome	GO:0005777	C	peroxisome
kfl_000010320	AT2G28900	enables	amino acid transmembrane transporter activity	GO:0015171	F	transporter activity
kfl_000010320	AT2G28900	enables	mRNA binding	GO:0003729	F	RNA binding
kfl_000010320	AT2G28900	enables	protein binding	GO:0005515	F	protein binding
kfl_000010320	AT2G28900	enables	protein homodimerization activity	GO:0042803	F	protein binding
kfl_000010320	AT2G28900	acts upstream of or within	response to jasmonic acid	GO:0009753	P	response to endogenous stimulus
kfl_000010320	AT2G28900	acts upstream of or within	response to cold	GO:0009409	P	response to abiotic stimulus
kfl_000010320	AT2G28900	acts upstream of or within	response to wounding	GO:0009611	P	response to stress
kfl_000010320	AT2G28900	acts upstream of or within	response to sucrose	GO:0009744	P	response to chemical
kfl_000010320	AT2G28900	acts upstream of or within	protein import into chloroplast stroma	GO:0045037	P	other cellular processes
kfl_000010320	AT2G28900	acts upstream of or within	response to glucose	GO:0009749	P	response to chemical
kfl_000010440	AT1G12550	located in	chloroplast	GO:0009507	C	chloroplast
kfl_000010440	AT1G12550	colocalizes with	cytosol	GO:0005829	C	cytosol
kfl_000010440	AT1G79870	located in	cytoplasm	GO:0005737	C	cytoplasm
kfl_000010440	AT1G79870	located in	mitochondrion	GO:0005739	C	mitochondrion
kfl_000010440	AT1G12550	enables	glyoxylate reductase (NADPH) activity	GO:0030267	F	catalytic activity
kfl_000010440	AT1G12550	enables	hydroxypyruvate reductase [NAD(P)H] activity	GO:0016618	F	catalytic activity
kfl_000010440	AT1G79870	enables	salicylic acid binding	GO:1901149	F	other binding
kfl_000010440	AT1G79870	enables	hydroxyphenylpyruvate reductase activity	GO:0047995	F	catalytic activity
kfl_000010440	AT1G12550	acts upstream of or within	photorespiration	GO:0009853	P	biosynthetic process
kfl_000010440	AT1G79870	involved in	oxidative photosynthetic carbon pathway	GO:0009854	P	biosynthetic process
kfl_000010440	AT2G45630	involved in	negative regulation of cellular response to phosphate starvation	GO:0140256	P	other cellular processes
kfl_000010610	AT4G17740	located in	chloroplast thylakoid lumen	GO:0009543	C	plastid
kfl_000010610	AT4G17740	located in	thylakoid	GO:0009579	C	thylakoid
kfl_000010610	AT4G17740	located in	extracellular region	GO:0005576	C	extracellular region
kfl_000010610	AT4G17740	located in	thylakoid lumen	GO:0031977	C	thylakoid
kfl_000010610	AT4G17740	located in	mitochondrion	GO:0005739	C	mitochondrion
kfl_000010610	AT4G17740	enables	serine-type endopeptidase activity	GO:0004252	F	hydrolase activity
kfl_000010610	AT4G17740	enables	endopeptidase activity	GO:0004175	F	catalytic activity
kfl_000010610	AT4G17740	enables	peptidase activity	GO:0008233	F	catalytic activity
kfl_000010620	AT1G22780	located in	nucleus	GO:0005634	C	nucleus
kfl_000010620	AT1G22780	located in	cytoplasm	GO:0005737	C	cytoplasm
kfl_000010620	AT1G22780	located in	cytosolic small ribosomal subunit	GO:0022627	C	cytosol
kfl_000010620	AT1G22780	located in	plant-type cell wall	GO:0009505	C	cell wall
kfl_000010620	AT1G22780	located in	plant-type vacuole	GO:0000325	C	vacuole
kfl_000010620	AT1G22780	located in	plasmodesma	GO:0009506	C	other cellular components
kfl_000010620	AT1G34030	located in	cytosolic ribosome	GO:0022626	C	ribosome
kfl_000010620	AT1G34030	located in	plasma membrane	GO:0005886	C	plasma membrane
kfl_000010620	AT4G09800	located in	cytosol	GO:0005829	C	cytosol
kfl_000010620	AT4G09800	located in	nucleolus	GO:0005730	C	nucleolus
kfl_000010620	AT4G09800	part of	small ribosomal subunit	GO:0015935	C	ribosome
kfl_000010620	AT1G22780	enables	mRNA binding	GO:0003729	F	RNA binding
kfl_000010620	AT1G34030	enables	protein binding	GO:0005515	F	protein binding
kfl_000010620	AT1G22780	acts upstream of or within	translational initiation	GO:0006413	P	other metabolic processes
kfl_000010620	AT1G34030	involved in	biological_process	GO:0008150	P	unknown biological processes
kfl_000010620	AT4G09800	acts upstream of or within	translation	GO:0006412	P	translation
kfl_000020020	AT1G62180	located in	chloroplast stroma	GO:0009570	C	chloroplast
kfl_000020020	AT1G62180	located in	chloroplast	GO:0009507	C	chloroplast
kfl_000020020	AT4G04610	located in	plastid	GO:0009536	C	plastid
kfl_000020020	AT4G21990	located in	cytoplasm	GO:0005737	C	cytoplasm
kfl_000020020	AT1G62180	enables	phosphoadenylyl-sulfate reductase (thioredoxin) activity	GO:0004604	F	catalytic activity
kfl_000020020	AT1G62180	enables	adenylyl-sulfate reductase activity	GO:0009973	F	catalytic activity
kfl_000020020	AT1G62180	enables	adenylyl-sulfate reductase (glutathione) activity	GO:0033741	F	catalytic activity
kfl_000020020	AT1G62180	acts upstream of or within	sulfate assimilation	GO:0000103	P	other metabolic processes
kfl_000020020	AT1G62180	acts upstream of or within	sulfate assimilation, phosphoadenylyl sulfate reduction by phosphoadenylyl-sulfate reductase (thioredoxin)	GO:0019379	P	other metabolic processes
kfl_000020050	AT1G53240	located in	mitochondrion	GO:0005739	C	mitochondrion
kfl_000020050	AT1G53240	located in	chloroplast	GO:0009507	C	chloroplast
kfl_000020050	AT1G53240	located in	nucleus	GO:0005634	C	nucleus
kfl_000020050	AT1G53240	located in	plant-type cell wall	GO:0009505	C	cell wall
kfl_000020050	AT1G53240	is active in	cytoplasm	GO:0005737	C	cytoplasm
kfl_000020050	AT2G22780	located in	peroxisome	GO:0005777	C	peroxisome
kfl_000020050	AT3G15020	located in	cytosol	GO:0005829	C	cytosol
kfl_000020050	AT3G15020	located in	apoplast	GO:0048046	C	extracellular region
kfl_000020050	AT3G47520	located in	chloroplast inner membrane	GO:0009706	C	chloroplast
kfl_000020050	AT3G47520	located in	chloroplast stroma	GO:0009570	C	chloroplast
kfl_000020050	AT3G47520	located in	chloroplast envelope	GO:0009941	C	other intracellular components
kfl_000020050	AT3G47520	located in	plastid stroma	GO:0009532	C	plastid
kfl_000020050	AT3G47520	located in	plastid	GO:0009536	C	plastid
kfl_000020050	AT3G47520	located in	plant-type vacuole	GO:0000325	C	vacuole
kfl_000020050	AT3G47520	part of	Ycf2/FtsHi complex	GO:0062091	C	other cellular components
kfl_000020050	AT3G47520	located in	stromule	GO:0010319	C	plastid
kfl_000020050	AT5G09660	located in	microbody	GO:0042579	C	other intracellular components
kfl_000020050	AT5G09660	located in	plasma membrane	GO:0005886	C	plasma membrane
kfl_000020050	AT1G53240	enables	L-malate dehydrogenase (NAD+) activity	GO:0030060	F	catalytic activity
kfl_000020050	AT1G53240	enables	copper ion binding	GO:0005507	F	other binding
kfl_000020050	AT3G47520	enables	protein binding	GO:0005515	F	protein binding
kfl_000020050	AT3G47520	enables	chloroplast protein-transporting ATPase activity	GO:0016464	F	transporter activity
kfl_000020050	AT3G53910	enables	oxidoreductase activity, acting on the CH-OH group of donors, NAD or NADP as acceptor	GO:0016616	F	catalytic activity
kfl_000020050	AT5G09660	enables	malate dehydrogenase activity	GO:0016615	F	catalytic activity
kfl_000020050	AT1G53240	acts upstream of or within	response to cold	GO:0009409	P	response to abiotic stimulus
kfl_000020050	AT1G53240	involved in	malate metabolic process	GO:0006108	P	other metabolic processes
kfl_000020050	AT1G53240	has protein modification of type	peptidyl-cysteine S-nitrosylation	GO:0018119	P	protein metabolic process
kfl_000020050	AT2G22780	acts upstream of or within	regulation of fatty acid beta-oxidation	GO:0031998	P	lipid metabolic process
kfl_000020050	AT2G22780	acts upstream of or within	regulation of photorespiration	GO:0080093	P	other cellular processes
kfl_000020050	AT3G47520	acts upstream of or within	embryo development ending in seed dormancy	GO:0009793	P	post-embryonic development
kfl_000020050	AT3G47520	acts upstream of or within	defense response to bacterium	GO:0042742	P	response to biotic stimulus
kfl_000020050	AT3G47520	acts upstream of or within	protein import into chloroplast stroma	GO:0045037	P	transport
kfl_000020050	AT3G47520	acts upstream of or within	chloroplast organization	GO:0009658	P	cellular component organization
kfl_000020050	AT3G53910	involved in	biological_process	GO:0008150	P	unknown biological processes
kfl_000020050	AT5G09660	involved in	carboxylic acid metabolic process	GO:0019752	P	other metabolic processes
kfl_000020080	AT5G28750	located in	chloroplast thylakoid membrane	GO:0009535	C	thylakoid
kfl_000020080	AT5G28750	located in	chloroplast envelope	GO:0009941	C	other intracellular components
kfl_000020080	AT5G28750	located in	chloroplast	GO:0009507	C	chloroplast
kfl_000020080	AT5G28750	part of	TAT protein transport complex	GO:0033281	C	plasma membrane
kfl_000020080	AT5G28750	located in	membrane	GO:0016020	C	other membranes
kfl_000020080	AT5G28750	enables	proton motive force dependent protein transmembrane transporter activity	GO:0009977	F	transporter activity
kfl_000020080	AT5G28750	acts upstream of or within	protein homodimerization activity	GO:0042803	F	protein binding
kfl_000020080	AT5G28750	acts upstream of or within	protein transport within lipid bilayer	GO:0032594	P	other cellular processes
kfl_000020080	AT5G28750	involved in	protein transport by the Tat complex	GO:0043953	P	transport
kfl_000020080	AT5G28750	involved in	intracellular protein transmembrane transport	GO:0065002	P	transport
kfl_000020080	AT5G28750	involved in	protein import into chloroplast thylakoid membrane	GO:0045038	P	transport
kfl_000020100	AT1G27390	part of	mitochondrial outer membrane translocase complex	GO:0005742	C	other membranes
kfl_000020100	AT1G27390	located in	mitochondrial inner membrane	GO:0005743	C	other intracellular components
kfl_000020100	AT1G27390	located in	mitochondrial outer membrane	GO:0005741	C	other intracellular components
kfl_000020100	AT1G27390	located in	mitochondrion	GO:0005739	C	mitochondrion
kfl_000020100	AT1G27390	part of	TIM23 mitochondrial import inner membrane translocase complex	GO:0005744	C	other intracellular components
kfl_000020100	AT1G27390	located in	nucleus	GO:0005634	C	nucleus
kfl_000020100	AT1G27390	located in	cytosolic ribosome	GO:0022626	C	ribosome
kfl_000020100	AT3G27080	located in	cytosol	GO:0005829	C	cytosol
kfl_000020100	AT3G27080	located in	MICOS complex	GO:0061617	C	mitochondrion
kfl_000020100	AT5G40930	located in	plastid	GO:0009536	C	plastid
kfl_000020100	AT5G40930	located in	plant-type vacuole	GO:0000325	C	vacuole
kfl_000020100	AT1G27390	enables	protein-transporting ATPase activity	GO:0015450	F	transporter activity
kfl_000020100	AT1G27390	enables	metal ion binding	GO:0046872	F	other binding
kfl_000020100	AT3G27080	enables	protein binding	GO:0005515	F	protein binding
kfl_000020100	AT1G27390	involved in	protein insertion into mitochondrial outer membrane	GO:0045040	P	other cellular processes
kfl_000020100	AT1G27390	acts upstream of or within	protein targeting to mitochondrion	GO:0006626	P	other cellular processes
kfl_000020210	AT2G43750	located in	chloroplast stroma	GO:0009570	C	chloroplast
kfl_000020210	AT2G43750	located in	Golgi apparatus	GO:0005794	C	Golgi apparatus
kfl_000020210	AT2G43750	located in	trans-Golgi network	GO:0005802	C	Golgi apparatus
kfl_000020210	AT2G43750	located in	chloroplast	GO:0009507	C	chloroplast
kfl_000020210	AT2G43750	located in	endosome	GO:0005768	C	endosome
kfl_000020210	AT2G43750	located in	plastid	GO:0009536	C	plastid
kfl_000020210	AT2G43750	is active in	cytoplasm	GO:0005737	C	cytoplasm
kfl_000020210	AT2G43750	located in	apoplast	GO:0048046	C	extracellular region
kfl_000020210	AT2G43750	located in	chloroplast envelope	GO:0009941	C	plastid
kfl_000020210	AT2G43750	located in	mitochondrion	GO:0005739	C	mitochondrion
kfl_000020210	AT2G43750	located in	cytosol	GO:0005829	C	cytosol
kfl_000020210	AT3G03630	located in	thylakoid lumen	GO:0031977	C	thylakoid
kfl_000020210	AT4G14880	located in	plant-type vacuole	GO:0000325	C	vacuole
kfl_000020210	AT4G14880	located in	plasma membrane	GO:0005886	C	plasma membrane
kfl_000020210	AT4G14880	located in	peroxisome	GO:0005777	C	peroxisome
kfl_000020210	AT4G14880	located in	nucleus	GO:0005634	C	nucleus
kfl_000020210	AT2G43750	enables	cysteine synthase activity	GO:0004124	F	transferase activity
kfl_000020210	AT3G59760	enables	identical protein binding	GO:0042802	F	protein binding
kfl_000020210	AT3G59760	enables	protein binding	GO:0005515	F	protein binding
kfl_000020210	AT3G59760	enables	ATP binding	GO:0005524	F	other binding
kfl_000020210	AT3G59760	enables	zinc ion binding	GO:0008270	F	other binding
kfl_000020210	AT4G14880	enables	mRNA binding	GO:0003729	F	RNA binding
kfl_000020210	AT5G28030	enables	L-cysteine desulfhydrase activity	GO:0080146	F	catalytic activity
kfl_000020210	AT5G28030	enables	pyridoxal phosphate binding	GO:0030170	F	other binding
kfl_000020210	AT2G43750	acts upstream of or within	pollen tube growth	GO:0009860	P	cell differentiation
kfl_000020210	AT2G43750	acts upstream of or within	cysteine biosynthetic process	GO:0019344	P	other metabolic processes
kfl_000020210	AT2G43750	involved in	double fertilization forming a zygote and endosperm	GO:0009567	P	other biological processes
kfl_000020210	AT2G43750	involved in	cysteine biosynthetic process from serine	GO:0006535	P	other metabolic processes
kfl_000020210	AT3G03630	acts upstream of or within	regulation of hydrogen peroxide metabolic process	GO:0010310	P	other cellular processes
kfl_000020210	AT3G03630	acts upstream of or within	regulation of superoxide metabolic process	GO:0090322	P	other cellular processes
kfl_000020210	AT3G03630	acts upstream of or within	photosynthetic acclimation	GO:0009643	P	response to light stimulus
kfl_000020210	AT3G03630	acts upstream of or within	photosynthesis	GO:0015979	P	photosynthesis
kfl_000020210	AT3G22460	acts upstream of or within	response to zinc ion	GO:0010043	P	response to chemical
kfl_000020210	AT3G59760	acts upstream of or within	pollen tube development	GO:0048868	P	anatomical structure development
kfl_000020210	AT4G14880	involved in	negative regulation of leaf senescence	GO:1900056	P	multicellular organism development
kfl_000020210	AT4G14880	acts upstream of or within	response to cadmium ion	GO:0046686	P	response to chemical
kfl_000020210	AT5G28030	acts upstream of or within	response to oxidative stress	GO:0006979	P	response to stress
kfl_000020210	AT5G28030	acts upstream of or within	stress response to cadmium ion	GO:1990170	P	response to chemical
kfl_000020210	AT5G28030	involved in	intracellular cysteine homeostasis	GO:0080145	P	cellular homeostasis
kfl_000020370	AT1G67090	located in	chloroplast	GO:0009507	C	chloroplast
kfl_000020370	AT1G67090	located in	thylakoid	GO:0009579	C	thylakoid
kfl_000020370	AT1G67090	located in	chloroplast stroma	GO:0009570	C	plastid
kfl_000020370	AT1G67090	located in	chloroplast envelope	GO:0009941	C	plastid
kfl_000020370	AT1G67090	located in	mitochondrion	GO:0005739	C	mitochondrion
kfl_000020370	AT1G67090	located in	cytosolic ribosome	GO:0022626	C	cytosol
kfl_000020370	AT1G67090	located in	chloroplast thylakoid membrane	GO:0009535	C	other membranes
kfl_000020370	AT1G67090	located in	apoplast	GO:0048046	C	extracellular region
kfl_000020370	AT1G67090	located in	thylakoid lumen	GO:0031977	C	thylakoid
kfl_000020370	AT5G38410	located in	plant-type cell wall	GO:0009505	C	cell wall
kfl_000020370	AT5G38410	located in	plastid	GO:0009536	C	plastid
kfl_000020370	AT1G67090	enables	protein binding	GO:0005515	F	protein binding
kfl_000020370	AT1G67090	enables	mRNA binding	GO:0003729	F	RNA binding
kfl_000020370	AT1G67090	enables	salicylic acid binding	GO:1901149	F	other binding
kfl_000020370	AT1G67090	enables	copper ion binding	GO:0005507	F	other binding
kfl_000020370	AT1G67090	acts upstream of or within	ribulose bisphosphate carboxylase complex assembly	GO:0110102	P	cellular component organization
kfl_000020370	AT1G67090	acts upstream of or within	response to cold	GO:0009409	P	response to abiotic stimulus
kfl_000020370	AT1G67090	acts upstream of or within	photosynthesis	GO:0015979	P	photosynthesis
kfl_000020420	AT1G09100	part of	proteasome complex	GO:0000502	C	other cellular components
kfl_000020420	AT1G09100	located in	nucleus	GO:0005634	C	nucleus
kfl_000020420	AT1G09100	part of	proteasome regulatory particle, base subcomplex	GO:0008540	C	other intracellular components
kfl_000020420	AT1G09100	located in	cytosol	GO:0005829	C	cytosol
kfl_000020420	AT1G09100	located in	extracellular region	GO:0005576	C	extracellular region
kfl_000020420	AT3G05530	located in	cytoplasm	GO:0005737	C	cytoplasm
kfl_000020420	AT1G09100	enables	proteasome-activating activity	GO:0036402	F	catalytic activity
kfl_000020420	AT3G05530	enables	calmodulin binding	GO:0005516	F	protein binding
kfl_000020420	AT3G05530	enables	ATP hydrolysis activity	GO:0016887	F	hydrolase activity
kfl_000020420	AT1G09100	acts upstream of or within	pollen development	GO:0009555	P	multicellular organism development
kfl_000020420	AT1G09100	acts upstream of or within	glucose mediated signaling pathway	GO:0010255	P	other cellular processes
kfl_000020420	AT1G09100	acts upstream of or within	proteasomal protein catabolic process	GO:0010498	P	catabolic process
kfl_000020420	AT1G09100	involved in	proteasome-mediated ubiquitin-dependent protein catabolic process	GO:0043161	P	catabolic process
kfl_000020420	AT1G09100	acts upstream of or within	embryo sac development	GO:0009553	P	multicellular organism development
kfl_000020420	AT3G05530	acts upstream of or within	ubiquitin-dependent protein catabolic process	GO:0006511	P	protein metabolic process
kfl_000020530	AT2G04030	located in	chloroplast stroma	GO:0009570	C	plastid
kfl_000020530	AT2G04030	located in	chloroplast	GO:0009507	C	chloroplast
kfl_000020530	AT2G04030	located in	chloroplast envelope	GO:0009941	C	plastid
kfl_000020530	AT2G04030	located in	mitochondrion	GO:0005739	C	mitochondrion
kfl_000020530	AT2G04030	is active in	perinuclear region of cytoplasm	GO:0048471	C	cytoplasm
kfl_000020530	AT2G04030	located in	plant-type vacuole	GO:0000325	C	vacuole
kfl_000020530	AT2G04030	is active in	cytosol	GO:0005829	C	cytosol
kfl_000020530	AT2G04030	located in	plastid	GO:0009536	C	plastid
kfl_000020530	AT2G04030	part of	protein-containing complex	GO:0032991	C	other cellular components
kfl_000020530	AT2G04030	is active in	plasma membrane	GO:0005886	C	plasma membrane
kfl_000020530	AT3G07770	located in	plant-type cell wall	GO:0009505	C	cell wall
kfl_000020530	AT2G04030	enables	ATP binding	GO:0005524	F	other binding
kfl_000020530	AT2G04030	enables	unfolded protein binding	GO:0051082	F	protein binding
kfl_000020530	AT2G04030	enables	ATP hydrolysis activity	GO:0016887	F	hydrolase activity
kfl_000020530	AT2G04030	enables	protein binding	GO:0005515	F	protein binding
kfl_000020530	AT2G04030	enables	protein homodimerization activity	GO:0042803	F	protein binding
kfl_000020530	AT2G04030	acts upstream of or within	response to salt stress	GO:0009651	P	response to abiotic stimulus
kfl_000020530	AT2G04030	acts upstream of or within	embryo development ending in seed dormancy	GO:0009793	P	multicellular organism development
kfl_000020530	AT2G04030	involved in	cellular response to heat	GO:0034605	P	other cellular processes
kfl_000020530	AT2G04030	acts upstream of or within	response to water deprivation	GO:0009414	P	response to stress
kfl_000020530	AT2G04030	acts upstream of or within	response to heat	GO:0009408	P	response to abiotic stimulus
kfl_000020530	AT2G04030	acts upstream of or within	protein import into chloroplast stroma	GO:0045037	P	transport
kfl_000020530	AT2G04030	involved in	protein stabilization	GO:0050821	P	other biological processes
kfl_000020530	AT2G04030	involved in	protein folding	GO:0006457	P	other metabolic processes
kfl_000020530	AT2G04030	acts upstream of or within	de-etiolation	GO:0009704	P	post-embryonic development
kfl_000020530	AT2G04030	acts upstream of or within	response to chlorate	GO:0010157	P	response to chemical
kfl_000020710	AT5G03370	located in	chloroplast	GO:0009507	C	chloroplast
kfl_000020710	AT5G03370	enables	acylphosphatase activity	GO:0003998	F	hydrolase activity
kfl_000030210	AT3G63170	is active in	chloroplast stroma	GO:0009570	C	chloroplast
kfl_000030210	AT3G63170	located in	chloroplast envelope	GO:0009941	C	other intracellular components
kfl_000030210	AT3G63170	located in	chloroplast	GO:0009507	C	chloroplast
kfl_000030210	AT3G63170	located in	plastid	GO:0009536	C	plastid
kfl_000030210	AT3G63170	located in	cytosol	GO:0005829	C	cytosol
kfl_000030210	AT3G63170	enables	intramolecular lyase activity	GO:0016872	F	catalytic activity
kfl_000030210	AT3G63170	enables	fatty acid binding	GO:0005504	F	other binding
kfl_000030210	AT3G63170	acts upstream of or within	fatty acid metabolic process	GO:0006631	P	lipid metabolic process
kfl_000030290	AT3G27380	part of	respiratory chain complex II (succinate dehydrogenase)	GO:0045273	C	other membranes
kfl_000030290	AT3G27380	located in	mitochondrion	GO:0005739	C	mitochondrion
kfl_000030290	AT3G27380	located in	cytosol	GO:0005829	C	cytosol
kfl_000030290	AT5G40650	located in	plastid	GO:0009536	C	plastid
kfl_000030290	AT3G27380	enables	zinc ion binding	GO:0008270	F	other binding
kfl_000030290	AT3G27380	enables	electron transfer activity	GO:0009055	F	other molecular functions
kfl_000030290	AT3G27380	enables	succinate dehydrogenase (quinone) activity	GO:0008177	F	catalytic activity
kfl_000030290	AT3G27380	enables	succinate dehydrogenase activity	GO:0000104	F	catalytic activity
kfl_000030290	AT3G27380	involved in	respiratory electron transport chain	GO:0022904	P	generation of precursor metabolites and energy
kfl_000030290	AT3G27380	acts upstream of or within	mitochondrial electron transport, succinate to ubiquinone	GO:0006121	P	generation of precursor metabolites and energy
kfl_000030290	AT3G27380	involved in	aerobic respiration	GO:0009060	P	generation of precursor metabolites and energy
kfl_000030300	AT3G57050	located in	chloroplast	GO:0009507	C	chloroplast
kfl_000030300	AT3G57050	located in	cytoplasm	GO:0005737	C	cytoplasm
kfl_000030300	AT3G57050	located in	chloroplast stroma	GO:0009570	C	plastid
kfl_000030300	AT3G57050	enables	carbon-sulfur lyase activity	GO:0016846	F	catalytic activity
kfl_000030300	AT3G57050	enables	pyridoxal phosphate binding	GO:0030170	F	other binding
kfl_000030300	AT3G57050	enables	cysteine-S-conjugate beta-lyase activity	GO:0047804	F	catalytic activity
kfl_000030300	AT3G57050	acts upstream of or within	L-methionine biosynthetic process from L-homoserine via cystathionine	GO:0019279	P	biosynthetic process
kfl_000030300	AT3G57050	involved in	transsulfuration	GO:0019346	P	other metabolic processes
kfl_000030410	AT1G02335	is active in	plasmodesma	GO:0009506	C	other cellular components
kfl_000030410	AT1G02335	located in	extracellular region	GO:0005576	C	extracellular region
kfl_000030410	AT1G09560	located in	plant-type cell wall	GO:0009505	C	cell wall
kfl_000030410	AT1G09560	located in	nucleus	GO:0005634	C	nucleus
kfl_000030410	AT4G14630	located in	plasma membrane	GO:0005886	C	plasma membrane
kfl_000030410	AT4G14630	located in	plant-type vacuole	GO:0000325	C	vacuole
kfl_000030410	AT5G39190	located in	extracellular matrix	GO:0031012	C	external encapsulating structure
kfl_000030410	AT1G02335	enables	manganese ion binding	GO:0030145	F	other binding
kfl_000030410	AT5G38950	enables	molecular_function	GO:0003674	F	unknown molecular functions
kfl_000030410	AT1G02335	involved in	plasmodesmata-mediated intercellular transport	GO:0010497	P	transport
kfl_000030410	AT1G02335	involved in	regulation of root development	GO:2000280	P	multicellular organism development
kfl_000030410	AT3G04150	involved in	biological_process	GO:0008150	P	unknown biological processes
kfl_000030410	AT3G05950	involved in	response to alkaline pH	GO:0010446	P	response to abiotic stimulus
kfl_000030590	AT1G68010	located in	apoplast	GO:0048046	C	extracellular region
kfl_000030590	AT1G68010	located in	peroxisome	GO:0005777	C	peroxisome
kfl_000030590	AT1G68010	located in	mitochondrion	GO:0005739	C	mitochondrion
kfl_000030590	AT1G68010	is active in	cytosol	GO:0005829	C	cytosol
kfl_000030590	AT1G68010	located in	chloroplast	GO:0009507	C	chloroplast
kfl_000030590	AT1G68010	enables	hydroxypyruvate reductase (NADH) activity	GO:0008465	F	catalytic activity
kfl_000030590	AT1G68010	enables	mRNA binding	GO:0003729	F	RNA binding
kfl_000030590	AT1G68010	enables	poly(U) RNA binding	GO:0008266	F	RNA binding
kfl_000030590	AT1G68010	enables	glyoxylate reductase (NADPH) activity	GO:0030267	F	catalytic activity
kfl_000030590	AT1G68010	involved in	cellular response to water deprivation	GO:0042631	P	response to abiotic stimulus
kfl_000030590	AT1G68010	involved in	oxidative photosynthetic carbon pathway	GO:0009854	P	biosynthetic process
kfl_000030590	AT1G68010	involved in	cellular response to light stimulus	GO:0071482	P	response to abiotic stimulus
kfl_000030590	AT1G68010	acts upstream of or within	photorespiration	GO:0009853	P	biosynthetic process
kfl_000040550	AT2G22720	located in	cytoplasm	GO:0005737	C	cytoplasm
kfl_000040550	AT2G22720	is active in	nucleolus	GO:0005730	C	nucleolus
kfl_000040550	AT4G18240	located in	chloroplast	GO:0009507	C	chloroplast
kfl_000040550	AT4G37860	located in	mitochondrion	GO:0005739	C	mitochondrion
kfl_000040550	AT2G22720	enables	histone binding	GO:0042393	F	protein binding
kfl_000040550	AT2G22720	enables	DNA binding	GO:0003677	F	DNA binding
kfl_000040550	AT4G18240	enables	glycosyltransferase activity	GO:0016757	F	transferase activity
kfl_000040550	AT4G18240	enables	protein binding	GO:0005515	F	protein binding
kfl_000040550	AT4G18240	enables	alpha-1,4-glucan glucosyltransferase (ADP-glucose donor) activity	GO:0009011	F	transferase activity
kfl_000040550	AT5G65685	enables	carbohydrate binding	GO:0030246	F	carbohydrate binding
kfl_000040550	AT2G22720	involved in	nucleosome assembly	GO:0006334	P	cellular component organization
kfl_000040550	AT2G22720	involved in	transcription by RNA polymerase I	GO:0006360	P	other metabolic processes
kfl_000040550	AT4G18240	acts upstream of or within	starch metabolic process	GO:0005982	P	other metabolic processes
kfl_000040550	AT5G65685	acts upstream of or within	starch granule initiation	GO:0062052	P	biosynthetic process
kfl_000040550	AT5G65685	involved in	starch biosynthetic process	GO:0019252	P	biosynthetic process
kfl_000050040	AT1G74070	located in	chloroplast	GO:0009507	C	chloroplast
kfl_000050040	AT1G74070	located in	mitochondrion	GO:0005739	C	mitochondrion
kfl_000050040	AT1G74070	enables	peptidyl-prolyl cis-trans isomerase activity	GO:0003755	F	catalytic activity
kfl_000050040	AT1G74070	involved in	protein peptidyl-prolyl isomerization	GO:0000413	P	other metabolic processes
kfl_000050610	AT2G28900	located in	chloroplast envelope	GO:0009941	C	chloroplast
kfl_000050610	AT2G28900	located in	chloroplast outer membrane	GO:0009707	C	plastid
kfl_000050610	AT2G28900	located in	plant-type vacuole	GO:0000325	C	vacuole
kfl_000050610	AT2G28900	located in	plastid outer membrane	GO:0009527	C	plastid
kfl_000050610	AT2G28900	located in	chloroplast	GO:0009507	C	chloroplast
kfl_000050610	AT2G28900	located in	plastid	GO:0009536	C	plastid
kfl_000050610	AT2G28900	located in	peroxisome	GO:0005777	C	peroxisome
kfl_000050610	AT2G28900	enables	amino acid transmembrane transporter activity	GO:0015171	F	transporter activity
kfl_000050610	AT2G28900	enables	mRNA binding	GO:0003729	F	RNA binding
kfl_000050610	AT2G28900	enables	protein binding	GO:0005515	F	protein binding
kfl_000050610	AT2G28900	enables	protein homodimerization activity	GO:0042803	F	protein binding
kfl_000050610	AT2G28900	acts upstream of or within	response to jasmonic acid	GO:0009753	P	response to endogenous stimulus
kfl_000050610	AT2G28900	acts upstream of or within	response to cold	GO:0009409	P	response to abiotic stimulus
kfl_000050610	AT2G28900	acts upstream of or within	response to wounding	GO:0009611	P	response to stress
kfl_000050610	AT2G28900	acts upstream of or within	response to sucrose	GO:0009744	P	response to chemical
kfl_000050610	AT2G28900	acts upstream of or within	protein import into chloroplast stroma	GO:0045037	P	other cellular processes
kfl_000050610	AT2G28900	acts upstream of or within	response to glucose	GO:0009749	P	response to chemical
kfl_000050660	AT2G21410	located in	mitochondrion	GO:0005739	C	mitochondrion
kfl_000050660	AT2G21410	located in	plant-type vacuole membrane	GO:0009705	C	other membranes
kfl_000050660	AT2G21410	located in	plant-type vacuole	GO:0000325	C	vacuole
kfl_000050660	AT2G21410	located in	vacuolar membrane	GO:0005774	C	other membranes
kfl_000050660	AT2G21410	located in	vacuole	GO:0005773	C	vacuole
kfl_000050660	AT2G21410	located in	Golgi apparatus	GO:0005794	C	Golgi apparatus
kfl_000050660	AT2G21410	located in	cytoplasm	GO:0005737	C	cytoplasm
kfl_000050660	AT2G21410	part of	vacuolar proton-transporting V-type ATPase complex	GO:0016471	C	vacuole
kfl_000050660	AT2G28520	located in	trans-Golgi network	GO:0005802	C	other intracellular components
kfl_000050660	AT2G28520	located in	endosome	GO:0005768	C	endosome
kfl_000050660	AT2G28520	located in	trans-Golgi network transport vesicle membrane	GO:0012510	C	cytoplasm
kfl_000050660	AT2G28520	located in	trans-Golgi network membrane	GO:0032588	C	Golgi apparatus
kfl_000050660	AT4G39080	located in	chloroplast	GO:0009507	C	chloroplast
kfl_000050660	AT4G39080	located in	chloroplast envelope	GO:0009941	C	plastid
kfl_000050660	AT4G39080	located in	plasma membrane	GO:0005886	C	plasma membrane
kfl_000050660	AT2G21410	enables	ATP hydrolysis activity	GO:0016887	F	hydrolase activity
kfl_000050660	AT2G21410	enables	diphosphate hydrolysis-driven proton transmembrane transporter activity	GO:0009678	F	transporter activity
kfl_000050660	AT2G21410	enables	ATPase binding	GO:0051117	F	protein binding
kfl_000050660	AT2G21410	involved in	vacuolar acidification	GO:0007035	P	cellular homeostasis
kfl_000050660	AT2G21410	involved in	vacuolar proton-transporting V-type ATPase complex assembly	GO:0070072	P	cellular component organization
kfl_000050660	AT2G21410	acts upstream of or within	regulation of auxin polar transport	GO:2000012	P	transport
kfl_000050660	AT2G21410	acts upstream of or within	proton motive force-driven ATP synthesis	GO:0015986	P	other metabolic processes
kfl_000050660	AT2G21410	involved in	vacuolar sequestering	GO:0043181	P	other cellular processes
kfl_000050660	AT2G21410	acts upstream of or within	cellular response to nutrient levels	GO:0031669	P	other cellular processes
kfl_000050660	AT2G28520	involved in	proton-transporting V-type ATPase complex assembly	GO:0070070	P	cellular component organization
kfl_000060040	AT1G27400	located in	nucleus	GO:0005634	C	nucleus
kfl_000060040	AT1G27400	located in	plasmodesma	GO:0009506	C	other cellular components
kfl_000060040	AT1G27400	located in	vacuole	GO:0005773	C	vacuole
kfl_000060040	AT1G27400	part of	cytosolic large ribosomal subunit	GO:0022625	C	cytosol
kfl_000060040	AT1G27400	located in	plant-type vacuole	GO:0000325	C	vacuole
kfl_000060040	AT1G27400	located in	chloroplast	GO:0009507	C	chloroplast
kfl_000060040	AT1G67430	located in	mitochondrion	GO:0005739	C	mitochondrion
kfl_000060040	AT1G67430	located in	cytoplasm	GO:0005737	C	cytoplasm
kfl_000060040	AT1G67430	located in	cytosolic ribosome	GO:0022626	C	ribosome
kfl_000060040	AT1G67430	located in	nucleolus	GO:0005730	C	nucleolus
kfl_000060040	AT1G27400	enables	structural constituent of ribosome	GO:0003735	F	structural molecule activity
kfl_000060040	AT1G27400	enables	mRNA binding	GO:0003729	F	RNA binding
kfl_000060040	AT1G27400	involved in	cytoplasmic translation	GO:0002181	P	translation
kfl_000060050	AT1G14310	located in	chloroplast	GO:0009507	C	chloroplast
kfl_000060050	AT1G14310	enables	molecular_function	GO:0003674	F	unknown molecular functions
kfl_000060050	AT1G14310	involved in	biological_process	GO:0008150	P	unknown biological processes
kfl_000060270	AT4G13200	located in	chloroplast	GO:0009507	C	chloroplast
kfl_000060270	AT4G13200	located in	chloroplast thylakoid membrane	GO:0009535	C	chloroplast
kfl_000060270	AT4G13200	located in	chloroplast membrane	GO:0031969	C	other intracellular components
kfl_000060270	AT4G13200	located in	plastoglobule	GO:0010287	C	plastid
kfl_000060270	AT4G13200	located in	cytosol	GO:0005829	C	cytosol
kfl_000060270	AT4G13200	located in	thylakoid	GO:0009579	C	thylakoid
kfl_000060270	AT4G13200	enables	molecular_function	GO:0003674	F	unknown molecular functions
kfl_000060270	AT4G13200	acts upstream of or within	thylakoid membrane organization	GO:0010027	P	cellular component organization
kfl_000060350	AT1G36390	located in	chloroplast envelope	GO:0009941	C	other intracellular components
kfl_000060350	AT1G36390	located in	chloroplast stroma	GO:0009570	C	plastid
kfl_000060350	AT1G36390	located in	chloroplast	GO:0009507	C	chloroplast
kfl_000060350	AT5G17710	located in	thylakoid	GO:0009579	C	thylakoid
kfl_000060350	AT5G17710	located in	plastid	GO:0009536	C	plastid
kfl_000060350	AT1G36390	enables	adenyl-nucleotide exchange factor activity	GO:0000774	F	other molecular functions
kfl_000060350	AT1G36390	enables	protein binding	GO:0005515	F	protein binding
kfl_000060350	AT1G36390	enables	unfolded protein binding	GO:0051082	F	protein binding
kfl_000060350	AT1G36390	enables	protein homodimerization activity	GO:0042803	F	protein binding
kfl_000060350	AT1G36390	enables	protein heterodimerization activity	GO:0046982	F	protein binding
kfl_000060350	AT1G36390	enables	copper ion binding	GO:0005507	F	other binding
kfl_000060350	AT1G36390	involved in	protein folding	GO:0006457	P	other cellular processes
kfl_000060350	AT1G36390	acts upstream of or within	response to heat	GO:0009408	P	response to abiotic stimulus
kfl_000060350	AT5G17710	acts upstream of or within	embryo development ending in seed dormancy	GO:0009793	P	multicellular organism development
kfl_000060350	AT5G17710	acts upstream of or within	protein stabilization	GO:0050821	P	other biological processes
kfl_000060350	AT5G17710	acts upstream of or within	cellular response to heat	GO:0034605	P	response to abiotic stimulus
kfl_000060400	AT2G40010	part of	cytosolic large ribosomal subunit	GO:0022625	C	cytosol
kfl_000060400	AT2G40010	located in	cytosolic ribosome	GO:0022626	C	cytosol
kfl_000060400	AT2G40010	located in	cytoplasm	GO:0005737	C	cytoplasm
kfl_000060400	AT2G40010	located in	Golgi apparatus	GO:0005794	C	Golgi apparatus
kfl_000060400	AT3G09200	located in	plasmodesma	GO:0009506	C	other cellular components
kfl_000060400	AT3G09200	located in	cytosol	GO:0005829	C	cytosol
kfl_000060400	AT3G09200	located in	nucleus	GO:0005634	C	nucleus
kfl_000060400	AT3G09200	located in	nucleolus	GO:0005730	C	nucleolus
kfl_000060400	AT2G40010	enables	large ribosomal subunit rRNA binding	GO:0070180	F	RNA binding
kfl_000060400	AT2G40010	enables	mRNA binding	GO:0003729	F	RNA binding
kfl_000060400	AT2G40010	enables	protein binding	GO:0005515	F	protein binding
kfl_000060400	AT2G40010	enables	structural constituent of ribosome	GO:0003735	F	structural molecule activity
kfl_000060400	AT3G09200	enables	copper ion binding	GO:0005507	F	other binding
kfl_000060400	AT2G40010	involved in	cytoplasmic translation	GO:0002181	P	translation
kfl_000060400	AT2G40010	involved in	ribosome biogenesis	GO:0042254	P	other cellular processes
kfl_000060400	AT3G09200	acts upstream of or within	response to zinc ion	GO:0010043	P	response to chemical
kfl_000060400	AT3G09200	involved in	defense response to bacterium	GO:0042742	P	response to stress
kfl_000060400	AT3G09200	acts upstream of or within	response to cadmium ion	GO:0046686	P	response to chemical
kfl_000060470	AT4G09320	located in	plasmodesma	GO:0009506	C	other cellular components
kfl_000060470	AT4G09320	located in	plasma membrane	GO:0005886	C	plasma membrane
kfl_000060470	AT4G09320	located in	plant-type vacuole	GO:0000325	C	vacuole
kfl_000060470	AT4G09320	located in	apoplast	GO:0048046	C	extracellular region
kfl_000060470	AT4G09320	located in	peroxisome	GO:0005777	C	peroxisome
kfl_000060470	AT4G09320	located in	cytoplasm	GO:0005737	C	cytoplasm
kfl_000060470	AT4G09320	located in	cytosol	GO:0005829	C	cytosol
kfl_000060470	AT4G09320	located in	chloroplast	GO:0009507	C	chloroplast
kfl_000060470	AT4G09320	enables	protein binding	GO:0005515	F	protein binding
kfl_000060470	AT4G09320	enables	nucleoside diphosphate kinase activity	GO:0004550	F	transferase activity
kfl_000060470	AT4G09320	involved in	UTP biosynthetic process	GO:0006228	P	other metabolic processes
kfl_000060470	AT4G09320	involved in	CTP biosynthetic process	GO:0006241	P	biosynthetic process
kfl_000060470	AT4G09320	involved in	cellular response to hydrogen peroxide	GO:0070301	P	response to chemical
kfl_000060470	AT4G09320	involved in	GTP biosynthetic process	GO:0006183	P	biosynthetic process
kfl_000060870	AT4G03200	located in	nucleus	GO:0005634	C	nucleus
kfl_000060870	AT4G03200	located in	chloroplast	GO:0009507	C	chloroplast
kfl_000060870	AT4G03200	enables	molecular_function	GO:0003674	F	unknown molecular functions
kfl_000060870	AT4G03200	involved in	carbohydrate metabolic process	GO:0005975	P	carbohydrate metabolic process
kfl_000070340	AT1G77290	located in	cytoplasm	GO:0005737	C	cytoplasm
kfl_000070340	AT1G77290	enables	glutathione transferase activity	GO:0004364	F	transferase activity
kfl_000070530	AT2G28100	located in	plant-type vacuole	GO:0000325	C	vacuole
kfl_000070530	AT2G28100	located in	secretory vesicle	GO:0099503	C	other intracellular components
kfl_000070530	AT2G28100	is active in	lysosome	GO:0005764	C	lysosome
kfl_000070530	AT2G28100	located in	extracellular region	GO:0005576	C	extracellular region
kfl_000070530	AT2G28100	enables	alpha-L-fucosidase activity	GO:0004560	F	hydrolase activity
kfl_000070530	AT2G28100	acts upstream of or within	glycoprotein catabolic process	GO:0006516	P	catabolic process
kfl_000070530	AT2G28100	involved in	glycoside catabolic process	GO:0016139	P	other metabolic processes
kfl_000070530	AT2G28100	involved in	fucose metabolic process	GO:0006004	P	other metabolic processes
kfl_000070600	AT5G26570	located in	chloroplast	GO:0009507	C	chloroplast
kfl_000070600	AT5G26570	located in	chloroplast stroma	GO:0009570	C	chloroplast
kfl_000070600	AT5G26570	located in	plastid	GO:0009536	C	plastid
kfl_000070600	AT5G26570	enables	phosphoglucan, water dikinase activity	GO:0051752	F	kinase activity
kfl_000070600	AT5G26570	enables	starch binding	GO:2001070	F	carbohydrate binding
kfl_000070600	AT5G26570	enables	carbohydrate kinase activity	GO:0019200	F	kinase activity
kfl_000070600	AT5G26570	involved in	starch metabolic process	GO:0005982	P	carbohydrate metabolic process
kfl_000070600	AT5G26570	acts upstream of or within	starch catabolic process	GO:0005983	P	catabolic process
kfl_000070600	AT5G26570	acts upstream of or within	protein autophosphorylation	GO:0046777	P	protein metabolic process
kfl_000080120	AT1G52360	part of	COPI vesicle coat	GO:0030126	C	cytoplasm
kfl_000080120	AT1G52360	located in	cytoplasm	GO:0005737	C	cytoplasm
kfl_000080120	AT1G79990	located in	mitochondrion	GO:0005739	C	mitochondrion
kfl_000080120	AT3G15980	located in	cytosol	GO:0005829	C	cytosol
kfl_000080120	AT1G52360	enables	structural molecule activity	GO:0005198	F	structural molecule activity
kfl_000080120	AT1G52360	involved in	intra-Golgi vesicle-mediated transport	GO:0006891	P	other cellular processes
kfl_000080120	AT1G52360	involved in	retrograde vesicle-mediated transport, Golgi to endoplasmic reticulum	GO:0006890	P	other cellular processes
kfl_000080120	AT1G52360	involved in	endoplasmic reticulum to Golgi vesicle-mediated transport	GO:0006888	P	transport
kfl_000080120	AT1G52360	involved in	intracellular protein transport	GO:0006886	P	transport
kfl_000080410	AT1G35420	located in	chloroplast	GO:0009507	C	chloroplast
kfl_000080410	AT1G35420	located in	cytoplasm	GO:0005737	C	cytoplasm
kfl_000080410	AT1G35420	located in	chloroplast stroma	GO:0009570	C	plastid
kfl_000080410	AT1G35420	enables	hydrolase activity	GO:0016787	F	hydrolase activity
kfl_000080410	AT1G35420	involved in	biological_process	GO:0008150	P	unknown biological processes
kfl_000080470	AT1G09590	part of	cytosolic large ribosomal subunit	GO:0022625	C	ribosome
kfl_000080470	AT1G09590	located in	cytosolic ribosome	GO:0022626	C	cytosol
kfl_000080470	AT1G09590	located in	nucleolus	GO:0005730	C	nucleolus
kfl_000080470	AT1G09590	located in	extracellular region	GO:0005576	C	extracellular region
kfl_000080470	AT1G09590	located in	cytoplasm	GO:0005737	C	cytoplasm
kfl_000080470	AT1G57660	located in	nucleus	GO:0005634	C	nucleus
kfl_000080470	AT1G09590	enables	structural constituent of ribosome	GO:0003735	F	structural molecule activity
kfl_000080470	AT1G09690	enables	molecular_function	GO:0003674	F	unknown molecular functions
kfl_000080470	AT1G09690	involved in	translation	GO:0006412	P	translation
kfl_000080470	AT1G57660	involved in	biological_process	GO:0008150	P	unknown biological processes
kfl_000090270	AT2G05840	located in	chloroplast	GO:0009507	C	chloroplast
kfl_000090270	AT2G05840	is active in	nucleus	GO:0005634	C	nucleus
kfl_000090270	AT2G05840	located in	cytoplasm	GO:0005737	C	cytoplasm
kfl_000090270	AT2G05840	part of	proteasome complex	GO:0000502	C	other cellular components
kfl_000090270	AT2G05840	located in	mitochondrion	GO:0005739	C	mitochondrion
kfl_000090270	AT2G05840	part of	proteasome core complex	GO:0005839	C	other cellular components
kfl_000090270	AT2G05840	part of	proteasome core complex, alpha-subunit complex	GO:0019773	C	other intracellular components
kfl_000090270	AT2G05840	located in	cytosolic ribosome	GO:0022626	C	ribosome
kfl_000090270	AT2G05840	is active in	cytosol	GO:0005829	C	cytosol
kfl_000090270	AT5G35590	located in	plant-type vacuole	GO:0000325	C	vacuole
kfl_000090270	AT5G35590	located in	plastid	GO:0009536	C	plastid
kfl_000090270	AT2G05840	enables	molecular_function	GO:0003674	F	unknown molecular functions
kfl_000090270	AT2G05840	involved in	proteasome-mediated ubiquitin-dependent protein catabolic process	GO:0043161	P	other metabolic processes
kfl_000090270	AT2G05840	acts upstream of or within	ubiquitin-dependent protein catabolic process	GO:0006511	P	other metabolic processes
kfl_000090270	AT5G35590	acts upstream of or within	response to zinc ion	GO:0010043	P	response to chemical
kfl_000090420	AT2G44350	located in	mitochondrion	GO:0005739	C	mitochondrion
kfl_000090420	AT2G44350	located in	cytosol	GO:0005829	C	cytosol
kfl_000090420	AT2G44350	located in	chloroplast	GO:0009507	C	chloroplast
kfl_000090420	AT2G44350	located in	plant-type cell wall	GO:0009505	C	cell wall
kfl_000090420	AT2G44350	is active in	mitochondrial matrix	GO:0005759	C	other intracellular components
kfl_000090420	AT2G44350	enables	ATP binding	GO:0005524	F	nucleotide binding
kfl_000090420	AT2G44350	enables	zinc ion binding	GO:0008270	F	other binding
kfl_000090420	AT2G44350	enables	citrate synthase activity	GO:0036440	F	transferase activity
kfl_000090420	AT2G44350	acts upstream of or within	tricarboxylic acid cycle	GO:0006099	P	generation of precursor metabolites and energy
kfl_000090420	AT2G44350	involved in	carbohydrate metabolic process	GO:0005975	P	carbohydrate metabolic process
kfl_000090480	AT1G62780	located in	chloroplast stroma	GO:0009570	C	chloroplast
kfl_000090480	AT1G62780	located in	chloroplast	GO:0009507	C	chloroplast
kfl_000090480	AT1G62780	located in	nucleus	GO:0005634	C	nucleus
kfl_000090480	AT1G62780	enables	mRNA binding	GO:0003729	F	RNA binding
kfl_000090540	AT4G13010	located in	plant-type vacuole	GO:0000325	C	vacuole
kfl_000090540	AT4G13010	located in	chloroplast envelope	GO:0009941	C	other intracellular components
kfl_000090540	AT4G13010	located in	chloroplast thylakoid membrane	GO:0009535	C	other intracellular components
kfl_000090540	AT4G13010	located in	chloroplast	GO:0009507	C	chloroplast
kfl_000090540	AT4G13010	located in	cytoplasm	GO:0005737	C	cytoplasm
kfl_000090540	AT4G13010	located in	cytosol	GO:0005829	C	cytosol
kfl_000090540	AT4G13010	located in	plasma membrane	GO:0005886	C	plasma membrane
kfl_000090540	AT4G13010	enables	protein binding	GO:0005515	F	protein binding
kfl_000090550	AT3G02720	located in	cytosol	GO:0005829	C	cytosol
kfl_000090550	AT3G02720	located in	cytoplasm	GO:0005737	C	cytoplasm
kfl_000090550	AT3G02720	enables	glyoxalase III activity	GO:0019172	F	catalytic activity
kfl_000090550	AT3G02720	enables	lactoylglutathione lyase activity	GO:0004462	F	catalytic activity
kfl_000090550	AT3G02720	involved in	guanine deglycation	GO:0106044	P	other metabolic processes
kfl_000090730	AT1G22840	located in	mitochondrion	GO:0005739	C	mitochondrion
kfl_000090730	AT1G22840	is active in	mitochondrial intermembrane space	GO:0005758	C	mitochondrion
kfl_000090730	AT1G22840	located in	cytosol	GO:0005829	C	cytosol
kfl_000090730	AT1G22840	located in	plant-type vacuole	GO:0000325	C	vacuole
kfl_000090730	AT1G22840	located in	nucleus	GO:0005634	C	nucleus
kfl_000090730	AT1G22840	enables	electron transfer activity	GO:0009055	F	other molecular functions
kfl_000090730	AT1G22840	enables	protein binding	GO:0005515	F	protein binding
kfl_000090730	AT1G22840	enables	copper ion binding	GO:0005507	F	other binding
kfl_000090730	AT1G22840	involved in	mitochondrial electron transport, ubiquinol to cytochrome c	GO:0006122	P	generation of precursor metabolites and energy
kfl_000090730	AT1G22840	acts upstream of or within	gibberellic acid homeostasis	GO:0010336	P	other biological processes
kfl_000090730	AT1G22840	involved in	mitochondrial electron transport, cytochrome c to oxygen	GO:0006123	P	generation of precursor metabolites and energy
kfl_000100150	AT2G19760	located in	plasmodesma	GO:0009506	C	other cellular components
kfl_000100150	AT2G19760	is active in	cell cortex	GO:0005938	C	cytoplasm
kfl_000100150	AT2G19760	located in	spindle	GO:0005819	C	other intracellular components
kfl_000100150	AT2G19760	located in	cytoplasm	GO:0005737	C	cytoplasm
kfl_000100150	AT2G19760	located in	mitochondrion	GO:0005739	C	mitochondrion
kfl_000100150	AT2G19760	located in	phragmoplast	GO:0009524	C	cytoplasm
kfl_000100150	AT2G19760	located in	plasma membrane	GO:0005886	C	plasma membrane
kfl_000100150	AT2G19760	located in	cytosol	GO:0005829	C	cytosol
kfl_000100150	AT2G19760	located in	nucleus	GO:0005634	C	nucleus
kfl_000100150	AT2G19760	located in	nucleolus	GO:0005730	C	nucleolus
kfl_000100150	AT2G19760	located in	plant-type cell wall	GO:0009505	C	cell wall
kfl_000100150	AT4G29350	located in	chloroplast	GO:0009507	C	chloroplast
kfl_000100150	AT4G29350	located in	cytoplasmic stress granule	GO:0010494	C	cytoplasm
kfl_000100150	AT5G56600	located in	plastid	GO:0009536	C	plastid
kfl_000100150	AT2G19760	enables	actin monomer binding	GO:0003785	F	protein binding
kfl_000100150	AT4G29350	enables	protein binding	GO:0005515	F	protein binding
kfl_000100150	AT2G19760	acts upstream of or within	unidimensional cell growth	GO:0009826	P	cell growth
kfl_000100150	AT2G19760	acts upstream of or within	lateral root development	GO:0048527	P	multicellular organism development
kfl_000100150	AT2G19760	acts upstream of or within	inflorescence development	GO:0010229	P	multicellular organism development
kfl_000100150	AT2G19760	acts upstream of or within	actin polymerization or depolymerization	GO:0008154	P	cellular component organization
kfl_000100150	AT2G19760	acts upstream of or within	leaf development	GO:0048366	P	anatomical structure development
kfl_000100150	AT2G19770	acts upstream of or within	actin cytoskeleton organization	GO:0030036	P	other cellular processes
kfl_000100150	AT5G56600	acts upstream of or within	actin filament polymerization	GO:0030041	P	other cellular processes
kfl_000100150	AT5G56600	acts upstream of or within	regulation of unidimensional cell growth	GO:0051510	P	cellular component organization
kfl_000100150	AT5G56600	acts upstream of or within	seedling development	GO:0090351	P	post-embryonic development
kfl_000100150	AT5G56600	acts upstream of or within	seed germination	GO:0009845	P	post-embryonic development
kfl_000100260	AT1G20225	located in	plant-type vacuole	GO:0000325	C	vacuole
kfl_000100260	AT1G76020	located in	extracellular region	GO:0005576	C	extracellular region
kfl_000100260	AT1G76020	located in	plant-type cell wall	GO:0009505	C	cell wall
kfl_000100260	AT1G20225	enables	molecular_function	GO:0003674	F	unknown molecular functions
kfl_000110020	AT1G12570	located in	extracellular region	GO:0005576	C	extracellular region
kfl_000110020	AT1G14185	located in	chloroplast	GO:0009507	C	chloroplast
kfl_000110020	AT1G14190	located in	nucleus	GO:0005634	C	nucleus
kfl_000110020	AT1G73050	is active in	cellular_component	GO:0005575	C	unknown cellular components
kfl_000110020	AT1G12570	enables	flavin adenine dinucleotide binding	GO:0050660	F	nucleotide binding
kfl_000110020	AT1G12570	enables	oxidoreductase activity, acting on CH-OH group of donors	GO:0016614	F	catalytic activity
kfl_000110020	AT1G72970	enables	mandelonitrile lyase activity	GO:0046593	F	catalytic activity
kfl_000110020	AT1G14190	involved in	biological_process	GO:0008150	P	unknown biological processes
kfl_000110020	AT1G72970	acts upstream of or within	cell-cell signaling	GO:0007267	P	cell-cell signaling
kfl_000110020	AT1G72970	acts upstream of or within	fatty acid omega-oxidation	GO:0010430	P	other metabolic processes
kfl_000110020	AT1G72970	acts upstream of or within	embryo sac development	GO:0009553	P	multicellular organism development
kfl_000110020	AT1G73050	acts upstream of or within	cyanide biosynthetic process	GO:0046202	P	other metabolic processes
kfl_000110020	AT1G73050	acts upstream of or within	defense response	GO:0006952	P	response to stress
kfl_000120030	AT1G47980	located in	extracellular region	GO:0005576	C	extracellular region
kfl_000120030	AT3G62730	located in	chloroplast	GO:0009507	C	chloroplast
kfl_000120030	AT1G47980	enables	molecular_function	GO:0003674	F	unknown molecular functions
kfl_000120030	AT1G47980	involved in	biological_process	GO:0008150	P	unknown biological processes
kfl_000120050	AT3G54660	located in	chloroplast	GO:0009507	C	chloroplast
kfl_000120050	AT3G54660	is active in	cytoplasm	GO:0005737	C	cytoplasm
kfl_000120050	AT3G54660	located in	chloroplast stroma	GO:0009570	C	chloroplast
kfl_000120050	AT3G54660	located in	cytosol	GO:0005829	C	cytosol
kfl_000120050	AT3G54660	located in	mitochondrion	GO:0005739	C	mitochondrion
kfl_000120050	AT3G54660	enables	thioredoxin-disulfide reductase (NADPH) activity	GO:0004791	F	catalytic activity
kfl_000120050	AT3G54660	enables	ATP binding	GO:0005524	F	other binding
kfl_000120050	AT3G54660	enables	copper ion binding	GO:0005507	F	other binding
kfl_000120050	AT3G54660	enables	glutathione-disulfide reductase (NADPH) activity	GO:0004362	F	catalytic activity
kfl_000120050	AT3G54660	acts upstream of or within	glutathione metabolic process	GO:0006749	P	other metabolic processes
kfl_000120050	AT3G54660	involved in	cell redox homeostasis	GO:0045454	P	cellular homeostasis
kfl_000120060	AT5G17522	located in	mitochondrion	GO:0005739	C	mitochondrion
kfl_000120060	AT5G17530	located in	chloroplast	GO:0009507	C	chloroplast
kfl_000120060	AT5G17530	located in	cytoplasm	GO:0005737	C	cytoplasm
kfl_000120060	AT5G17530	located in	cytosol	GO:0005829	C	cytosol
kfl_000120060	AT5G17530	located in	chloroplast stroma	GO:0009570	C	plastid
kfl_000120060	AT5G17522	enables	molecular_function	GO:0003674	F	unknown molecular functions
kfl_000120060	AT5G17530	enables	phosphomannomutase activity	GO:0004615	F	catalytic activity
kfl_000120060	AT5G17530	enables	intramolecular phosphotransferase activity	GO:0016868	F	catalytic activity
kfl_000120060	AT5G17522	involved in	biological_process	GO:0008150	P	unknown biological processes
kfl_000120080	AT3G04870	located in	chloroplast	GO:0009507	C	chloroplast
kfl_000120080	AT3G04870	located in	chloroplast envelope	GO:0009941	C	plastid
kfl_000120080	AT3G04870	enables	9,9'-di-cis-zeta-carotene desaturase activity	GO:0016719	F	catalytic activity
kfl_000120080	AT3G04870	acts upstream of or within	carotene biosynthetic process	GO:0016120	P	lipid metabolic process
kfl_000120080	AT3G04870	involved in	9,9'-di-cis-zeta-carotene desaturation to 7,9,7',9'-tetra-cis-lycopene	GO:0052889	P	other metabolic processes
kfl_000120080	AT3G04870	involved in	lycopene biosynthetic process	GO:1901177	P	other metabolic processes
kfl_000120080	AT3G04870	involved in	carotenoid biosynthetic process	GO:0016117	P	lipid metabolic process
kfl_000120380	AT1G12270	located in	cytoplasm	GO:0005737	C	cytoplasm
kfl_000120380	AT1G12270	located in	extracellular region	GO:0005576	C	extracellular region
kfl_000120380	AT1G62740	located in	cytosol	GO:0005829	C	cytosol
kfl_000120380	AT1G62740	located in	nucleus	GO:0005634	C	nucleus
kfl_000120380	AT1G12270	enables	preprotein binding	GO:0070678	F	protein binding
kfl_000120380	AT1G12270	enables	Hsp90 protein binding	GO:0051879	F	protein binding
kfl_000120380	AT1G12270	involved in	chaperone-mediated protein complex assembly	GO:0051131	P	cellular component organization
kfl_000120380	AT1G62740	acts upstream of or within	response to cadmium ion	GO:0046686	P	response to chemical
kfl_000120380	AT4G12400	involved in	heat acclimation	GO:0010286	P	response to stress
kfl_000120600	AT1G65220	is active in	cytoplasm	GO:0005737	C	cytoplasm
kfl_000120600	AT5G36230	located in	nucleus	GO:0005634	C	nucleus
kfl_000120600	AT1G65220	enables	molecular_function	GO:0003674	F	unknown molecular functions
kfl_000120600	AT1G65220	involved in	biological_process	GO:0008150	P	unknown biological processes
kfl_000120630	AT1G67090	located in	chloroplast	GO:0009507	C	chloroplast
kfl_000120630	AT1G67090	located in	thylakoid	GO:0009579	C	thylakoid
kfl_000120630	AT1G67090	located in	chloroplast stroma	GO:0009570	C	plastid
kfl_000120630	AT1G67090	located in	chloroplast envelope	GO:0009941	C	plastid
kfl_000120630	AT1G67090	located in	mitochondrion	GO:0005739	C	mitochondrion
kfl_000120630	AT1G67090	located in	cytosolic ribosome	GO:0022626	C	cytosol
kfl_000120630	AT1G67090	located in	chloroplast thylakoid membrane	GO:0009535	C	other membranes
kfl_000120630	AT1G67090	located in	apoplast	GO:0048046	C	extracellular region
kfl_000120630	AT1G67090	located in	thylakoid lumen	GO:0031977	C	thylakoid
kfl_000120630	AT5G38410	located in	plant-type cell wall	GO:0009505	C	cell wall
kfl_000120630	AT5G38410	located in	plastid	GO:0009536	C	plastid
kfl_000120630	AT1G67090	enables	protein binding	GO:0005515	F	protein binding
kfl_000120630	AT1G67090	enables	mRNA binding	GO:0003729	F	RNA binding
kfl_000120630	AT1G67090	enables	salicylic acid binding	GO:1901149	F	other binding
kfl_000120630	AT1G67090	enables	copper ion binding	GO:0005507	F	other binding
kfl_000120630	AT1G67090	acts upstream of or within	ribulose bisphosphate carboxylase complex assembly	GO:0110102	P	cellular component organization
kfl_000120630	AT1G67090	acts upstream of or within	response to cold	GO:0009409	P	response to abiotic stimulus
kfl_000120630	AT1G67090	acts upstream of or within	photosynthesis	GO:0015979	P	photosynthesis
kfl_000130020	AT2G37660	located in	chloroplast stroma	GO:0009570	C	plastid
kfl_000130020	AT2G37660	located in	endoplasmic reticulum	GO:0005783	C	endoplasmic reticulum
kfl_000130020	AT2G37660	located in	thylakoid	GO:0009579	C	thylakoid
kfl_000130020	AT2G37660	located in	chloroplast	GO:0009507	C	chloroplast
kfl_000130020	AT2G37660	located in	apoplast	GO:0048046	C	extracellular region
kfl_000130020	AT5G02240	located in	plasma membrane	GO:0005886	C	plasma membrane
kfl_000130020	AT5G02240	located in	plant-type vacuole	GO:0000325	C	vacuole
kfl_000130020	AT5G02240	located in	cytosol	GO:0005829	C	cytosol
kfl_000130020	AT2G37660	enables	copper ion binding	GO:0005507	F	other binding
kfl_000130020	AT2G37660	enables	oxidoreductase activity	GO:0016491	F	catalytic activity
kfl_000130020	AT5G02240	acts upstream of or within	response to abscisic acid	GO:0009737	P	response to chemical
kfl_000130090	AT1G71730	located in	chloroplast	GO:0009507	C	chloroplast
kfl_000130090	AT1G71730	located in	cytosol	GO:0005829	C	cytosol
kfl_000130090	AT1G71730	located in	mitochondrion	GO:0005739	C	mitochondrion
kfl_000130090	AT1G71730	located in	nucleus	GO:0005634	C	nucleus
kfl_000130090	AT1G71730	enables	protein binding	GO:0005515	F	protein binding
kfl_000130090	AT1G71730	involved in	transcription initiation-coupled chromatin remodeling	GO:0045815	P	other metabolic processes
kfl_000130090	AT1G71730	involved in	response to cold	GO:0009409	P	response to abiotic stimulus
kfl_000130090	AT1G71730	involved in	response to salt stress	GO:0009651	P	response to abiotic stimulus
kfl_000130200	AT4G11980	located in	chloroplast	GO:0009507	C	chloroplast
kfl_000130200	AT4G11980	located in	chloroplast stroma	GO:0009570	C	chloroplast
kfl_000130200	AT4G11990	located in	nuclear microtubule	GO:0005880	C	cytoskeleton
kfl_000130200	AT4G11990	located in	nucleus	GO:0005634	C	nucleus
kfl_000130200	AT4G11990	located in	cortical microtubule	GO:0055028	C	cytoplasm
kfl_000130200	AT4G22860	located in	mitochondrion	GO:0005739	C	mitochondrion
kfl_000130200	AT4G11980	enables	ADP-glucose pyrophosphohydrolase activity	GO:0080042	F	hydrolase activity
kfl_000130200	AT4G11980	enables	ADP-ribose pyrophosphohydrolase activity	GO:0080041	F	hydrolase activity
kfl_000130200	AT4G11980	enables	ADP-sugar diphosphatase activity	GO:0019144	F	hydrolase activity
kfl_000130200	AT4G11990	enables	protein kinase activator activity	GO:0030295	F	enzyme regulator activity
kfl_000130200	AT4G11990	enables	microtubule binding	GO:0008017	F	protein binding
kfl_000130200	AT4G11990	enables	protein binding	GO:0005515	F	protein binding
kfl_000130200	AT4G11980	involved in	nucleoside phosphate metabolic process	GO:0006753	P	nucleobase-containing compound metabolic process
kfl_000130200	AT4G11980	involved in	ribose phosphate metabolic process	GO:0019693	P	other metabolic processes
kfl_000130200	AT4G11990	involved in	regulation of mitotic spindle organization	GO:0060236	P	other cellular processes
kfl_000130200	AT4G11990	involved in	mitotic spindle assembly	GO:0090307	P	cellular component organization
kfl_000130290	AT2G01140	is active in	cytosol	GO:0005829	C	cytosol
kfl_000130290	AT2G01140	located in	chloroplast thylakoid	GO:0009534	C	chloroplast
kfl_000130290	AT2G01140	located in	chloroplast	GO:0009507	C	chloroplast
kfl_000130290	AT2G01140	located in	plastoglobule	GO:0010287	C	plastid
kfl_000130290	AT2G01140	located in	chloroplast stroma	GO:0009570	C	plastid
kfl_000130290	AT2G01140	located in	mitochondrion	GO:0005739	C	mitochondrion
kfl_000130290	AT2G01140	located in	plastid	GO:0009536	C	plastid
kfl_000130290	AT2G21330	located in	apoplast	GO:0048046	C	extracellular region
kfl_000130290	AT2G21330	located in	thylakoid	GO:0009579	C	thylakoid
kfl_000130290	AT2G21330	located in	cytosolic ribosome	GO:0022626	C	cytosol
kfl_000130290	AT2G21330	located in	chloroplast envelope	GO:0009941	C	chloroplast
kfl_000130290	AT2G21330	located in	thylakoid lumen	GO:0031977	C	thylakoid
kfl_000130290	AT4G38970	located in	plasma membrane	GO:0005886	C	plasma membrane
kfl_000130290	AT2G01140	enables	fructose-bisphosphate aldolase activity	GO:0004332	F	catalytic activity
kfl_000130290	AT4G38970	enables	mRNA binding	GO:0003729	F	RNA binding
kfl_000130290	AT2G01140	involved in	glycolytic process	GO:0006096	P	carbohydrate metabolic process
kfl_000130290	AT2G01140	involved in	gluconeogenesis	GO:0006094	P	biosynthetic process
kfl_000130290	AT2G01140	involved in	fructose 1,6-bisphosphate metabolic process	GO:0030388	P	other metabolic processes
kfl_000130290	AT2G01140	acts upstream of or within	pentose-phosphate shunt	GO:0006098	P	nucleobase-containing compound metabolic process
kfl_000130290	AT4G38970	acts upstream of or within	response to abscisic acid	GO:0009737	P	response to endogenous stimulus
kfl_000130310	AT4G31480	located in	chloroplast	GO:0009507	C	chloroplast
kfl_000130310	AT4G31480	part of	COPI vesicle coat	GO:0030126	C	Golgi apparatus
kfl_000130310	AT4G31480	located in	plasma membrane	GO:0005886	C	plasma membrane
kfl_000130310	AT4G31480	located in	plasmodesma	GO:0009506	C	other cellular components
kfl_000130310	AT4G31480	enables	structural molecule activity	GO:0005198	F	structural molecule activity
kfl_000130310	AT4G31480	involved in	intracellular protein transport	GO:0006886	P	other cellular processes
kfl_000130310	AT4G31480	involved in	intra-Golgi vesicle-mediated transport	GO:0006891	P	other cellular processes
kfl_000130310	AT4G31480	involved in	endoplasmic reticulum to Golgi vesicle-mediated transport	GO:0006888	P	other cellular processes
kfl_000130460	AT5G24490	located in	chloroplast	GO:0009507	C	chloroplast
kfl_000130460	AT5G24490	located in	chloroplast stroma	GO:0009570	C	chloroplast
kfl_000130460	AT5G24490	part of	cytosolic small ribosomal subunit	GO:0022627	C	cytosol
kfl_000130460	AT5G24490	located in	chloroplast thylakoid	GO:0009534	C	chloroplast
kfl_000130460	AT5G24490	located in	plastid	GO:0009536	C	plastid
kfl_000130460	AT5G24490	enables	ribosomal small subunit binding	GO:0043024	F	other binding
kfl_000130460	AT5G24490	enables	mRNA binding	GO:0003729	F	RNA binding
kfl_000130460	AT5G24490	involved in	negative regulation of translational elongation	GO:0045900	P	protein metabolic process
kfl_000140100	AT1G51380	part of	catalytic step 2 spliceosome	GO:0071013	C	nucleus
kfl_000140100	AT1G51380	is active in	nucleolus	GO:0005730	C	nucleolus
kfl_000140100	AT1G51380	located in	nucleus	GO:0005634	C	nucleus
kfl_000140100	AT1G54270	located in	plant-type vacuole	GO:0000325	C	vacuole
kfl_000140100	AT1G54270	located in	cytoplasm	GO:0005737	C	cytoplasm
kfl_000140100	AT1G54270	located in	plasma membrane	GO:0005886	C	plasma membrane
kfl_000140100	AT1G54270	located in	plasmodesma	GO:0009506	C	other cellular components
kfl_000140100	AT1G54270	is active in	cytoplasmic stress granule	GO:0010494	C	other intracellular components
kfl_000140100	AT1G54270	located in	cytosol	GO:0005829	C	cytosol
kfl_000140100	AT1G72730	located in	mitochondrion	GO:0005739	C	mitochondrion
kfl_000140100	AT1G72730	located in	plant-type cell wall	GO:0009505	C	cell wall
kfl_000140100	AT3G19760	located in	nuclear speck	GO:0016607	C	other intracellular components
kfl_000140100	AT3G19760	part of	exon-exon junction complex	GO:0035145	C	nucleus
kfl_000140100	AT3G19760	located in	nucleoplasm	GO:0005654	C	nucleoplasm
kfl_000140100	AT1G51380	enables	mRNA binding	GO:0003729	F	RNA binding
kfl_000140100	AT1G51380	enables	RNA helicase activity	GO:0003724	F	catalytic activity
kfl_000140100	AT1G54270	enables	translation initiation factor activity	GO:0003743	F	other molecular functions
kfl_000140100	AT3G13920	enables	protein binding	GO:0005515	F	protein binding
kfl_000140100	AT1G51380	involved in	mRNA splicing, via spliceosome	GO:0000398	P	nucleobase-containing compound metabolic process
kfl_000140100	AT1G54270	involved in	cytoplasmic translational initiation	GO:0002183	P	translation
kfl_000140100	AT3G13920	acts upstream of or within	translational initiation	GO:0006413	P	translation
kfl_000140100	AT3G19760	acts upstream of or within	response to hypoxia	GO:0001666	P	response to stress
kfl_000140100	AT3G19760	acts upstream of or within	mRNA processing	GO:0006397	P	biosynthetic process
kfl_000140140	AT1G65960	located in	nucleus	GO:0005634	C	nucleus
kfl_000140140	AT1G65960	located in	cytosol	GO:0005829	C	cytosol
kfl_000140140	AT2G02000	located in	mitochondrion	GO:0005739	C	mitochondrion
kfl_000140140	AT2G02010	located in	chloroplast	GO:0009507	C	chloroplast
kfl_000140140	AT3G17760	located in	plasmodesma	GO:0009506	C	other cellular components
kfl_000140140	AT1G65960	enables	glutamate decarboxylase activity	GO:0004351	F	catalytic activity
kfl_000140140	AT1G65960	enables	calmodulin binding	GO:0005516	F	protein binding
kfl_000140140	AT3G17720	enables	pyridoxal phosphate binding	GO:0030170	F	other binding
kfl_000140140	AT1G65960	acts upstream of or within	glutamate metabolic process	GO:0006536	P	other metabolic processes
kfl_000140140	AT1G65960	involved in	L-glutamate catabolic process	GO:0006538	P	catabolic process
kfl_000140230	AT3G26060	located in	chloroplast thylakoid	GO:0009534	C	plastid
kfl_000140230	AT3G26060	is active in	chloroplast thylakoid membrane	GO:0009535	C	plastid
kfl_000140230	AT3G26060	located in	plastoglobule	GO:0010287	C	chloroplast
kfl_000140230	AT3G26060	located in	chloroplast stromal thylakoid	GO:0009533	C	chloroplast
kfl_000140230	AT3G26060	located in	cytosol	GO:0005829	C	cytosol
kfl_000140230	AT3G26060	is active in	cytoplasm	GO:0005737	C	cytoplasm
kfl_000140230	AT3G26060	located in	chloroplast	GO:0009507	C	chloroplast
kfl_000140230	AT3G26060	located in	chloroplast envelope	GO:0009941	C	plastid
kfl_000140230	AT3G26060	enables	mRNA binding	GO:0003729	F	RNA binding
kfl_000140230	AT3G26060	enables	thioredoxin peroxidase activity	GO:0008379	F	catalytic activity
kfl_000140230	AT3G26060	enables	protein binding	GO:0005515	F	protein binding
kfl_000140230	AT3G26060	enables	peroxiredoxin activity	GO:0051920	F	catalytic activity
kfl_000140230	AT3G26060	involved in	cell redox homeostasis	GO:0045454	P	cellular homeostasis
kfl_000140230	AT3G26060	involved in	cellular response to oxidative stress	GO:0034599	P	response to stress
kfl_000140480	AT3G01480	located in	chloroplast thylakoid lumen	GO:0009543	C	chloroplast
kfl_000140480	AT3G01480	located in	thylakoid	GO:0009579	C	thylakoid
kfl_000140480	AT3G01480	located in	chloroplast thylakoid membrane	GO:0009535	C	other membranes
kfl_000140480	AT3G01480	located in	chloroplast thylakoid	GO:0009534	C	chloroplast
kfl_000140480	AT3G01480	located in	chloroplast	GO:0009507	C	chloroplast
kfl_000140480	AT3G01480	located in	chloroplast stroma	GO:0009570	C	plastid
kfl_000140480	AT3G01480	located in	cytosol	GO:0005829	C	cytosol
kfl_000140480	AT3G01480	located in	thylakoid lumen	GO:0031977	C	thylakoid
kfl_000140480	AT3G01480	enables	protein binding	GO:0005515	F	protein binding
kfl_000140480	AT3G01480	enables	peptidyl-prolyl cis-trans isomerase activity	GO:0003755	F	catalytic activity
kfl_000140480	AT3G01480	involved in	photosystem II stabilization	GO:0042549	P	generation of precursor metabolites and energy
kfl_000150100	AT4G33030	located in	chloroplast	GO:0009507	C	chloroplast
kfl_000150100	AT4G33030	located in	plasma membrane	GO:0005886	C	plasma membrane
kfl_000150100	AT4G33030	enables	sulfotransferase activity	GO:0008146	F	transferase activity
kfl_000150100	AT4G33030	enables	UDPsulfoquinovose synthase activity	GO:0046507	F	hydrolase activity
kfl_000150100	AT4G33030	enables	zinc ion binding	GO:0008270	F	other binding
kfl_000150100	AT4G33030	involved in	glycolipid biosynthetic process	GO:0009247	P	biosynthetic process
kfl_000150100	AT4G33030	acts upstream of or within	cellular response to phosphate starvation	GO:0016036	P	other cellular processes
kfl_000150100	AT4G33030	involved in	sulfolipid biosynthetic process	GO:0046506	P	biosynthetic process
kfl_000150160	AT2G38660	located in	cytoplasm	GO:0005737	C	cytoplasm
kfl_000150160	AT2G38660	located in	mitochondrion	GO:0005739	C	mitochondrion
kfl_000150160	AT2G38660	is active in	cytosol	GO:0005829	C	cytosol
kfl_000150160	AT3G12290	located in	chloroplast	GO:0009507	C	chloroplast
kfl_000150160	AT2G38660	enables	methenyltetrahydrofolate cyclohydrolase activity	GO:0004477	F	hydrolase activity
kfl_000150160	AT2G38660	enables	methylenetetrahydrofolate dehydrogenase (NADP+) activity	GO:0004488	F	catalytic activity
kfl_000150160	AT2G38660	involved in	tetrahydrofolate interconversion	GO:0035999	P	other metabolic processes
kfl_000150160	AT3G12290	acts upstream of or within	tetrahydrofolate metabolic process	GO:0046653	P	other metabolic processes
kfl_000150410	AT5G36880	located in	chloroplast stroma	GO:0009570	C	plastid
kfl_000150410	AT5G36880	located in	chloroplast	GO:0009507	C	chloroplast
kfl_000150410	AT5G36880	located in	cytosol	GO:0005829	C	cytosol
kfl_000150410	AT5G36880	located in	plastid	GO:0009536	C	plastid
kfl_000150410	AT5G36880	enables	acetate-CoA ligase activity	GO:0003987	F	catalytic activity
kfl_000150410	AT5G36880	involved in	acetyl-CoA biosynthetic process	GO:0006085	P	other metabolic processes
kfl_000150410	AT5G36880	acts upstream of or within	acetate metabolic process	GO:0006083	P	other metabolic processes
kfl_000160050	AT3G27300	located in	chloroplast	GO:0009507	C	chloroplast
kfl_000160050	AT3G27300	is active in	cytoplasmic side of endoplasmic reticulum membrane	GO:0098554	C	other membranes
kfl_000160050	AT3G27300	located in	cytoplasm	GO:0005737	C	cytoplasm
kfl_000160050	AT3G27300	is active in	cytosol	GO:0005829	C	cytosol
kfl_000160050	AT3G27300	enables	glucose-6-phosphate dehydrogenase activity	GO:0004345	F	catalytic activity
kfl_000160050	AT3G27300	involved in	glucose metabolic process	GO:0006006	P	carbohydrate metabolic process
kfl_000160050	AT3G27300	acts upstream of or within	pentose-phosphate shunt, oxidative branch	GO:0009051	P	nucleobase-containing compound metabolic process
kfl_000160060	AT2G16600	located in	cytoplasmic stress granule	GO:0010494	C	other intracellular components
kfl_000160060	AT2G16600	located in	cytosol	GO:0005829	C	cytosol
kfl_000160060	AT2G16600	located in	cytoplasm	GO:0005737	C	cytoplasm
kfl_000160060	AT2G16600	located in	mitochondrion	GO:0005739	C	mitochondrion
kfl_000160060	AT2G16600	located in	chloroplast	GO:0009507	C	chloroplast
kfl_000160060	AT2G16600	located in	plasmodesma	GO:0009506	C	other cellular components
kfl_000160060	AT2G16600	located in	plasma membrane	GO:0005886	C	plasma membrane
kfl_000160060	AT2G16600	located in	Golgi apparatus	GO:0005794	C	Golgi apparatus
kfl_000160060	AT2G29960	located in	endoplasmic reticulum	GO:0005783	C	endoplasmic reticulum
kfl_000160060	AT2G29960	located in	secretory vesicle	GO:0099503	C	cytoplasm
kfl_000160060	AT2G29960	located in	peroxisome	GO:0005777	C	peroxisome
kfl_000160060	AT2G29960	located in	multivesicular body	GO:0005771	C	endosome
kfl_000160060	AT2G29960	is active in	intracellular membrane-bounded organelle	GO:0043231	C	other intracellular components
kfl_000160060	AT2G29960	located in	Golgi stack	GO:0005795	C	Golgi apparatus
kfl_000160060	AT2G29960	located in	membrane	GO:0016020	C	other membranes
kfl_000160060	AT2G38730	located in	plant-type vacuole	GO:0000325	C	vacuole
kfl_000160060	AT3G55920	located in	endosome	GO:0005768	C	endosome
kfl_000160060	AT3G55920	located in	Golgi medial cisterna	GO:0005797	C	other intracellular components
kfl_000160060	AT3G55920	located in	trans-Golgi network	GO:0005802	C	other intracellular components
kfl_000160060	AT3G62030	located in	chloroplast stroma	GO:0009570	C	plastid
kfl_000160060	AT3G62030	located in	chloroplast thylakoid membrane	GO:0009535	C	other membranes
kfl_000160060	AT3G62030	located in	thylakoid	GO:0009579	C	thylakoid
kfl_000160060	AT3G62030	located in	chloroplast envelope	GO:0009941	C	other intracellular components
kfl_000160060	AT3G62030	located in	cytosolic ribosome	GO:0022626	C	cytosol
kfl_000160060	AT3G62030	located in	thylakoid lumen	GO:0031977	C	thylakoid
kfl_000160060	AT3G62030	located in	apoplast	GO:0048046	C	extracellular region
kfl_000160060	AT4G32420	located in	nucleus	GO:0005634	C	nucleus
kfl_000160060	AT5G13120	located in	chloroplast thylakoid	GO:0009534	C	thylakoid
kfl_000160060	AT5G13120	located in	chloroplast stromal thylakoid	GO:0009533	C	plastid
kfl_000160060	AT5G13120	located in	chloroplast thylakoid lumen	GO:0009543	C	plastid
kfl_000160060	AT5G13120	located in	plastid	GO:0009536	C	plastid
kfl_000160060	AT2G16600	enables	protein binding	GO:0005515	F	protein binding
kfl_000160060	AT2G16600	enables	peptidyl-prolyl cis-trans isomerase activity	GO:0003755	F	catalytic activity
kfl_000160060	AT2G16600	enables	cyclosporin A binding	GO:0016018	F	other binding
kfl_000160060	AT3G62030	enables	mRNA binding	GO:0003729	F	RNA binding
kfl_000160060	AT5G13120	enables	protein histidine kinase binding	GO:0043424	F	protein binding
kfl_000160060	AT2G16600	involved in	response to abscisic acid	GO:0009737	P	response to chemical
kfl_000160060	AT2G16600	acts upstream of or within	signal transduction	GO:0007165	P	signal transduction
kfl_000160060	AT2G16600	involved in	response to water deprivation	GO:0009414	P	response to stress
kfl_000160060	AT2G16600	involved in	protein folding	GO:0006457	P	biosynthetic process
kfl_000160060	AT2G29960	involved in	regulation of protein refolding	GO:0061083	P	protein metabolic process
kfl_000160060	AT3G62030	acts upstream of or within	protein peptidyl-prolyl isomerization	GO:0000413	P	other metabolic processes
kfl_000160060	AT3G62030	acts upstream of or within	response to salt stress	GO:0009651	P	response to stress
kfl_000160060	AT3G62030	acts upstream of or within	response to oxidative stress	GO:0006979	P	response to stress
kfl_000160060	AT3G62030	acts upstream of or within	response to mannitol	GO:0010555	P	response to chemical
kfl_000160060	AT3G62030	acts upstream of or within	cysteine biosynthetic process	GO:0019344	P	biosynthetic process
kfl_000160060	AT3G62030	acts upstream of or within	response to light intensity	GO:0009642	P	response to light stimulus
kfl_000160060	AT3G63400	acts upstream of or within	RNA splicing	GO:0008380	P	nucleobase-containing compound metabolic process
kfl_000160060	AT4G38740	acts upstream of or within	regulation of protein phosphorylation	GO:0001932	P	other metabolic processes
kfl_000160060	AT4G38740	acts upstream of or within	blue light signaling pathway	GO:0009785	P	other cellular processes
kfl_000160060	AT4G38740	acts upstream of or within	de-etiolation	GO:0009704	P	post-embryonic development
kfl_000160060	AT4G38740	acts upstream of or within	response to light stimulus	GO:0009416	P	response to light stimulus
kfl_000160060	AT4G38740	acts upstream of or within	red, far-red light phototransduction	GO:0009585	P	response to abiotic stimulus
kfl_000160060	AT4G38740	acts upstream of or within	brassinosteroid mediated signaling pathway	GO:0009742	P	signal transduction
kfl_000160060	AT5G13120	acts upstream of or within	NAD(P)H dehydrogenase complex assembly	GO:0010275	P	other cellular processes
kfl_000160060	AT5G58710	acts upstream of or within	root development	GO:0048364	P	anatomical structure development
kfl_000160540	AT1G23190	located in	nucleus	GO:0005634	C	nucleus
kfl_000160540	AT1G23190	is active in	cytosol	GO:0005829	C	cytosol
kfl_000160540	AT1G23190	located in	cytoplasm	GO:0005737	C	cytoplasm
kfl_000160540	AT1G23190	located in	plasma membrane	GO:0005886	C	plasma membrane
kfl_000160540	AT1G70730	located in	mitochondrion	GO:0005739	C	mitochondrion
kfl_000160540	AT1G70730	located in	chloroplast	GO:0009507	C	chloroplast
kfl_000160540	AT5G51820	located in	apoplast	GO:0048046	C	extracellular region
kfl_000160540	AT5G51820	located in	chloroplast envelope	GO:0009941	C	chloroplast
kfl_000160540	AT5G51820	located in	stromule	GO:0010319	C	plastid
kfl_000160540	AT5G51820	located in	chloroplast stroma	GO:0009570	C	chloroplast
kfl_000160540	AT1G23190	enables	phosphoglucomutase activity	GO:0004614	F	catalytic activity
kfl_000160540	AT1G23190	acts upstream of or within	carbohydrate metabolic process	GO:0005975	P	carbohydrate metabolic process
kfl_000160540	AT1G23190	acts upstream of or within	response to cadmium ion	GO:0046686	P	response to chemical
kfl_000160540	AT1G23190	acts upstream of or within	gametophyte development	GO:0048229	P	multicellular organism development
kfl_000160540	AT5G51820	acts upstream of or within	detection of gravity	GO:0009590	P	response to abiotic stimulus
kfl_000160540	AT5G51820	acts upstream of or within	starch biosynthetic process	GO:0019252	P	carbohydrate metabolic process
kfl_000160540	AT5G51820	acts upstream of or within	response to cold	GO:0009409	P	response to stress
kfl_000170230	AT1G04980	is active in	endoplasmic reticulum	GO:0005783	C	endoplasmic reticulum
kfl_000170230	AT1G04980	located in	chloroplast	GO:0009507	C	chloroplast
kfl_000170230	AT1G04980	located in	nucleus	GO:0005634	C	nucleus
kfl_000170230	AT1G04980	located in	cytosol	GO:0005829	C	cytosol
kfl_000170230	AT1G04980	located in	nucleolus	GO:0005730	C	nucleolus
kfl_000170230	AT1G04980	located in	plant-type cell wall	GO:0009505	C	cell wall
kfl_000170230	AT2G32920	located in	plant-type vacuole	GO:0000325	C	vacuole
kfl_000170230	AT2G32920	located in	Golgi apparatus	GO:0005794	C	Golgi apparatus
kfl_000170230	AT1G04980	enables	protein-disulfide reductase activity	GO:0015035	F	catalytic activity
kfl_000170230	AT1G04980	enables	protein disulfide isomerase activity	GO:0003756	F	catalytic activity
kfl_000170230	AT1G04980	acts upstream of or within	response to endoplasmic reticulum stress	GO:0034976	P	response to stress
kfl_000170380	AT1G52340	is active in	cytosol	GO:0005829	C	cytosol
kfl_000170380	AT1G52340	located in	nucleus	GO:0005634	C	nucleus
kfl_000170380	AT3G26760	located in	mitochondrion	GO:0005739	C	mitochondrion
kfl_000170380	AT3G26770	is active in	cellular_component	GO:0005575	C	unknown cellular components
kfl_000170380	AT1G52340	enables	identical protein binding	GO:0042802	F	protein binding
kfl_000170380	AT1G52340	enables	xanthoxin dehydrogenase (NAD+) activity	GO:0010301	F	catalytic activity
kfl_000170380	AT1G52340	enables	alcohol dehydrogenase (NAD+) activity	GO:0004022	F	catalytic activity
kfl_000170380	AT1G52340	enables	protein binding	GO:0005515	F	protein binding
kfl_000170380	AT3G26760	enables	zinc ion binding	GO:0008270	F	other binding
kfl_000170380	AT3G26770	enables	molecular_function	GO:0003674	F	unknown molecular functions
kfl_000170380	AT1G52340	acts upstream of or within	response to water deprivation	GO:0009414	P	response to stress
kfl_000170380	AT1G52340	acts upstream of or within	sugar mediated signaling pathway	GO:0010182	P	other cellular processes
kfl_000170380	AT1G52340	acts upstream of or within	proline biosynthetic process	GO:0006561	P	other metabolic processes
kfl_000170380	AT1G52340	acts upstream of or within	abscisic acid biosynthetic process	GO:0009688	P	biosynthetic process
kfl_000170380	AT1G52340	acts upstream of or within	response to fructose	GO:0009750	P	response to chemical
kfl_000170380	AT1G52340	acts upstream of or within	regulation of abscisic acid biosynthetic process	GO:0010115	P	other cellular processes
kfl_000170380	AT1G52340	acts upstream of or within	response to heat	GO:0009408	P	response to abiotic stimulus
kfl_000180230	AT3G48540	located in	chloroplast	GO:0009507	C	chloroplast
kfl_000180230	AT3G48540	located in	mitochondrion	GO:0005739	C	mitochondrion
kfl_000180230	AT3G48540	is active in	cytoplasm	GO:0005737	C	cytoplasm
kfl_000180230	AT4G09650	located in	chloroplast thylakoid	GO:0009534	C	chloroplast
kfl_000180230	AT4G09650	located in	plastoglobule	GO:0010287	C	chloroplast
kfl_000180230	AT4G09650	located in	chloroplast envelope	GO:0009941	C	other intracellular components
kfl_000180230	AT4G09650	located in	chloroplast thylakoid membrane	GO:0009535	C	chloroplast
kfl_000180230	AT4G09650	located in	thylakoid	GO:0009579	C	thylakoid
kfl_000180230	AT4G09650	located in	cytosol	GO:0005829	C	cytosol
kfl_000180230	AT4G09650	located in	stromule	GO:0010319	C	plastid
kfl_000180230	AT3G48540	enables	hydrolase activity	GO:0016787	F	hydrolase activity
kfl_000180230	AT3G48540	enables	dCMP deaminase activity	GO:0004132	F	hydrolase activity
kfl_000180230	AT3G48540	enables	zinc ion binding	GO:0008270	F	other binding
kfl_000180230	AT4G09650	enables	mRNA binding	GO:0003729	F	RNA binding
kfl_000180230	AT4G09650	enables	protein binding	GO:0005515	F	protein binding
kfl_000180230	AT4G09650	contributes to	proton-transporting ATP synthase activity, rotational mechanism	GO:0046933	F	catalytic activity
kfl_000180230	AT4G09650	involved in	photosynthetic electron transport in photosystem I	GO:0009773	P	generation of precursor metabolites and energy
kfl_000180230	AT4G09650	acts upstream of or within	photosynthesis	GO:0015979	P	photosynthesis
kfl_000180230	AT4G09650	involved in	proton motive force-driven ATP synthesis	GO:0015986	P	biosynthetic process
kfl_000180230	AT4G09650	involved in	photosynthetic electron transport in photosystem II	GO:0009772	P	generation of precursor metabolites and energy
kfl_000180230	AT4G09650	acts upstream of or within	response to cold	GO:0009409	P	response to stress
kfl_000180380	AT5G20080	located in	mitochondrion	GO:0005739	C	mitochondrion
kfl_000180380	AT5G20080	located in	plastid	GO:0009536	C	plastid
kfl_000180380	AT5G20080	located in	mitochondrial intermembrane space	GO:0005758	C	other intracellular components
kfl_000180380	AT5G20080	located in	Golgi apparatus	GO:0005794	C	Golgi apparatus
kfl_000180380	AT5G20080	located in	plant-type cell wall	GO:0009505	C	cell wall
kfl_000180380	AT5G20080	enables	cytochrome-b5 reductase activity, acting on NAD(P)H	GO:0004128	F	catalytic activity
kfl_000180380	AT5G20080	enables	copper ion binding	GO:0005507	F	other binding
kfl_000180380	AT5G20080	involved in	biological_process	GO:0008150	P	unknown biological processes
kfl_000180410	AT3G60810	located in	cytosol	GO:0005829	C	cytosol
kfl_000180410	AT3G60810	enables	molecular_function	GO:0003674	F	unknown molecular functions
kfl_000180410	AT3G60810	involved in	biological_process	GO:0008150	P	unknown biological processes
kfl_000180510	AT1G31230	located in	chloroplast stroma	GO:0009570	C	plastid
kfl_000180510	AT1G31230	located in	cytosol	GO:0005829	C	cytosol
kfl_000180510	AT1G31230	located in	chloroplast	GO:0009507	C	chloroplast
kfl_000180510	AT1G31230	enables	aspartate kinase activity	GO:0004072	F	kinase activity
kfl_000180510	AT1G31230	enables	homoserine dehydrogenase activity	GO:0004412	F	catalytic activity
kfl_000180510	AT1G31230	enables	NAD+ binding	GO:0070403	F	other binding
kfl_000180510	AT1G31230	involved in	homoserine biosynthetic process	GO:0009090	P	biosynthetic process
kfl_000180510	AT1G31230	involved in	methionine biosynthetic process	GO:0009086	P	other metabolic processes
kfl_000180510	AT1G31230	involved in	aspartate family amino acid biosynthetic process	GO:0009067	P	other metabolic processes
kfl_000180510	AT1G31230	acts upstream of or within	aspartate metabolic process	GO:0006531	P	other metabolic processes
kfl_000180510	AT1G31230	involved in	lysine biosynthetic process via diaminopimelate	GO:0009089	P	lipid metabolic process
kfl_000180510	AT1G31230	involved in	threonine biosynthetic process	GO:0009088	P	biosynthetic process
kfl_000190260	AT5G13420	located in	chloroplast stroma	GO:0009570	C	plastid
kfl_000190260	AT5G13420	located in	chloroplast	GO:0009507	C	chloroplast
kfl_000190260	AT5G13420	located in	plastid	GO:0009536	C	plastid
kfl_000190260	AT5G13420	located in	mitochondrion	GO:0005739	C	mitochondrion
kfl_000190260	AT5G13420	enables	transaldolase activity	GO:0004801	F	transferase activity
kfl_000190260	AT5G13420	involved in	carbohydrate metabolic process	GO:0005975	P	carbohydrate metabolic process
kfl_000190260	AT5G13420	acts upstream of or within	lignin biosynthetic process	GO:0009809	P	secondary metabolic process
kfl_000190260	AT5G13420	acts upstream of or within	response to glucose	GO:0009749	P	response to chemical
kfl_000190330	AT4G01900	located in	chloroplast	GO:0009507	C	chloroplast
kfl_000190330	AT4G01900	located in	chloroplast thylakoid	GO:0009534	C	chloroplast
kfl_000190330	AT4G01900	located in	plastid	GO:0009536	C	plastid
kfl_000190330	AT4G01900	is active in	cytosol	GO:0005829	C	cytosol
kfl_000190330	AT4G01900	enables	ATP binding	GO:0005524	F	other binding
kfl_000190330	AT4G01900	enables	enzyme regulator activity	GO:0030234	F	enzyme regulator activity
kfl_000190330	AT4G01900	enables	acetylglutamate kinase regulator activity	GO:0010307	F	enzyme regulator activity
kfl_000190330	AT4G01900	enables	magnesium ion binding	GO:0000287	F	other binding
kfl_000190330	AT4G01900	enables	protein binding	GO:0005515	F	protein binding
kfl_000190330	AT4G01900	acts upstream of or within	regulation of fatty acid biosynthetic process	GO:0042304	P	biosynthetic process
kfl_000190330	AT4G01900	acts upstream of or within	response to light stimulus	GO:0009416	P	response to light stimulus
kfl_000190330	AT4G01900	acts upstream of or within	regulation of arginine biosynthetic process via ornithine	GO:2000013	P	other metabolic processes
kfl_000190330	AT4G01900	acts upstream of or within	anthocyanin-containing compound biosynthetic process	GO:0009718	P	other metabolic processes
kfl_000190330	AT4G01900	involved in	regulation of nitrogen utilization	GO:0006808	P	cellular homeostasis
kfl_000190330	AT4G01900	acts upstream of or within	response to sucrose	GO:0009744	P	response to chemical
kfl_000190360	AT2G36250	is active in	chloroplast	GO:0009507	C	chloroplast
kfl_000190360	AT2G36250	located in	chloroplast stroma	GO:0009570	C	plastid
kfl_000190360	AT2G36250	located in	contractile ring	GO:0070938	C	other cellular components
kfl_000190360	AT2G36250	colocalizes with	chloroplast thylakoid membrane	GO:0009535	C	chloroplast
kfl_000190360	AT2G36250	is active in	cytoplasm	GO:0005737	C	cytoplasm
kfl_000190360	AT2G36250	located in	chloroplast thylakoid	GO:0009534	C	plastid
kfl_000190360	AT2G36250	located in	endoplasmic reticulum	GO:0005783	C	endoplasmic reticulum
kfl_000190360	AT3G52750	located in	cytosol	GO:0005829	C	cytosol
kfl_000190360	AT3G52750	located in	plastid stroma	GO:0009532	C	plastid
kfl_000190360	AT3G52750	located in	thylakoid membrane	GO:0042651	C	thylakoid
kfl_000190360	AT2G36250	enables	GTPase activity	GO:0003924	F	hydrolase activity
kfl_000190360	AT2G36250	enables	protein binding	GO:0005515	F	protein binding
kfl_000190360	AT2G36250	enables	GTP binding	GO:0005525	F	nucleotide binding
kfl_000190360	AT3G52750	enables	identical protein binding	GO:0042802	F	protein binding
kfl_000190360	AT2G36250	involved in	response to gibberellin	GO:0009739	P	response to chemical
kfl_000190360	AT2G36250	involved in	chloroplast fission	GO:0010020	P	cellular component organization
kfl_000190360	AT3G52750	acts upstream of or within	chloroplast organization	GO:0009658	P	cellular component organization
kfl_000190450	AT1G36240	part of	cytosolic large ribosomal subunit	GO:0022625	C	ribosome
kfl_000190450	AT1G36240	located in	nucleus	GO:0005634	C	nucleus
kfl_000190450	AT1G36240	located in	chloroplast	GO:0009507	C	chloroplast
kfl_000190450	AT1G77940	located in	cytoplasm	GO:0005737	C	cytoplasm
kfl_000190450	AT1G77940	located in	mitochondrion	GO:0005739	C	mitochondrion
kfl_000190450	AT1G77940	located in	cytosolic ribosome	GO:0022626	C	cytosol
kfl_000190450	AT3G18740	located in	cytosol	GO:0005829	C	cytosol
kfl_000190450	AT3G18740	located in	plasmodesma	GO:0009506	C	other cellular components
kfl_000190450	AT3G18740	located in	plasma membrane	GO:0005886	C	plasma membrane
kfl_000190450	AT1G36240	enables	mRNA binding	GO:0003729	F	RNA binding
kfl_000190450	AT1G36240	enables	RNA binding	GO:0003723	F	RNA binding
kfl_000190450	AT1G36240	enables	structural constituent of ribosome	GO:0003735	F	structural molecule activity
kfl_000190450	AT1G36240	involved in	biological_process	GO:0008150	P	unknown biological processes
kfl_000190450	AT3G18740	acts upstream of or within	response to fungus	GO:0009620	P	response to external stimulus
kfl_000190470	AT4G11380	located in	nucleus	GO:0005634	C	nucleus
kfl_000190470	AT4G11380	located in	trans-Golgi network	GO:0005802	C	other intracellular components
kfl_000190470	AT4G11380	located in	cytosol	GO:0005829	C	cytosol
kfl_000190470	AT4G11380	part of	clathrin adaptor complex	GO:0030131	C	other membranes
kfl_000190470	AT4G23460	located in	plasmodesma	GO:0009506	C	other cellular components
kfl_000190470	AT4G23460	located in	plasma membrane	GO:0005886	C	plasma membrane
kfl_000190470	AT4G11380	enables	clathrin binding	GO:0030276	F	protein binding
kfl_000190470	AT4G11380	enables	protein binding	GO:0005515	F	protein binding
kfl_000190470	AT4G11380	involved in	vesicle-mediated transport	GO:0016192	P	transport
kfl_000200260	AT1G09180	part of	COPII vesicle coat	GO:0030127	C	other intracellular components
kfl_000200260	AT1G09180	is active in	endoplasmic reticulum exit site	GO:0070971	C	endoplasmic reticulum
kfl_000200260	AT1G56330	located in	endoplasmic reticulum	GO:0005783	C	endoplasmic reticulum
kfl_000200260	AT1G56330	located in	plasma membrane	GO:0005886	C	plasma membrane
kfl_000200260	AT1G56330	located in	cytosol	GO:0005829	C	cytosol
kfl_000200260	AT1G09180	enables	GTP binding	GO:0005525	F	other binding
kfl_000200260	AT1G09180	enables	GTPase activity	GO:0003924	F	hydrolase activity
kfl_000200260	AT1G56330	enables	protein binding	GO:0005515	F	protein binding
kfl_000200260	AT1G09180	involved in	vesicle organization	GO:0016050	P	cellular component organization
kfl_000200260	AT1G09180	involved in	endoplasmic reticulum to Golgi vesicle-mediated transport	GO:0006888	P	other cellular processes
kfl_000200260	AT1G09180	involved in	regulation of COPII vesicle coating	GO:0003400	P	cellular component organization
kfl_000200260	AT1G09180	acts upstream of or within	pollen development	GO:0009555	P	multicellular organism development
kfl_000200260	AT1G09180	involved in	membrane organization	GO:0061024	P	cellular component organization
kfl_000200530	AT2G42680	located in	cytosol	GO:0005829	C	cytosol
kfl_000200530	AT2G42680	located in	nucleus	GO:0005634	C	nucleus
kfl_000200530	AT2G42680	located in	nucleolus	GO:0005730	C	nucleolus
kfl_000200530	AT3G24500	located in	intracellular anatomical structure	GO:0005622	C	other intracellular components
kfl_000200530	AT3G58680	located in	cytoplasm	GO:0005737	C	cytoplasm
kfl_000200530	AT2G42680	enables	mRNA binding	GO:0003729	F	RNA binding
kfl_000200530	AT2G42680	enables	transcription coactivator activity	GO:0003713	F	transcription regulator activity
kfl_000200530	AT3G24500	enables	DNA-binding transcription factor activity	GO:0003700	F	DNA-binding transcription factor activity
kfl_000200530	AT3G58680	enables	protein binding	GO:0005515	F	protein binding
kfl_000200530	AT2G42680	acts upstream of or within	positive regulation of DNA-templated transcription	GO:0045893	P	other metabolic processes
kfl_000200530	AT3G24500	acts upstream of or within	response to heat	GO:0009408	P	response to stress
kfl_000200530	AT3G24500	acts upstream of or within	cellular response to hypoxia	GO:0071456	P	response to abiotic stimulus
kfl_000200530	AT3G24500	acts upstream of or within	response to abscisic acid	GO:0009737	P	response to endogenous stimulus
kfl_000200530	AT3G24500	acts upstream of or within	ethylene-activated signaling pathway	GO:0009873	P	signal transduction
kfl_000200530	AT3G24500	acts upstream of or within	response to water deprivation	GO:0009414	P	response to stress
kfl_000200640	AT5G36210	located in	extracellular region	GO:0005576	C	extracellular region
kfl_000200640	AT5G36210	located in	chloroplast	GO:0009507	C	chloroplast
kfl_000200640	AT5G36210	located in	plastid	GO:0009536	C	plastid
kfl_000200640	AT5G36210	enables	serine-type peptidase activity	GO:0008236	F	catalytic activity
kfl_000200640	AT5G36210	involved in	proteolysis	GO:0006508	P	protein metabolic process
kfl_000210080	AT4G37000	located in	mitochondrion	GO:0005739	C	mitochondrion
kfl_000210080	AT4G37000	located in	chloroplast	GO:0009507	C	chloroplast
kfl_000210080	AT4G37000	located in	chloroplast envelope	GO:0009941	C	plastid
kfl_000210080	AT4G37000	located in	cytosol	GO:0005829	C	cytosol
kfl_000210080	AT4G37000	located in	chloroplast stroma	GO:0009570	C	chloroplast
kfl_000210080	AT4G37000	located in	cytoplasm	GO:0005737	C	cytoplasm
kfl_000210080	AT4G37000	located in	plasma membrane	GO:0005886	C	plasma membrane
kfl_000210080	AT4G37000	enables	red chlorophyll catabolite reductase activity	GO:0051743	F	catalytic activity
kfl_000210080	AT4G37000	enables	protein binding	GO:0005515	F	protein binding
kfl_000210080	AT4G37000	involved in	chlorophyll catabolic process	GO:0015996	P	catabolic process
kfl_000210080	AT4G37000	acts upstream of or within	defense response to other organism	GO:0098542	P	response to external stimulus
kfl_000210080	AT4G37000	acts upstream of or within	regulation of plant-type hypersensitive response	GO:0010363	P	other cellular processes
kfl_000210080	AT4G37000	acts upstream of or within	regulation of programmed cell death	GO:0043067	P	cell death
kfl_000210090	AT1G21380	located in	cellular_component	GO:0005575	C	unknown cellular components
kfl_000210090	AT1G76970	located in	Golgi apparatus	GO:0005794	C	Golgi apparatus
kfl_000210090	AT1G76970	located in	cytoplasm	GO:0005737	C	cytoplasm
kfl_000210090	AT1G21380	enables	ubiquitin binding	GO:0043130	F	protein binding
kfl_000210090	AT1G21380	enables	phosphatidylinositol binding	GO:0035091	F	lipid binding
kfl_000210090	AT1G21380	involved in	protein transport to vacuole involved in ubiquitin-dependent protein catabolic process via the multivesicular body sorting pathway	GO:0043328	P	transport
kfl_000210500	AT2G28755	located in	plasma membrane	GO:0005886	C	plasma membrane
kfl_000210500	AT2G28760	located in	cytoplasm	GO:0005737	C	cytoplasm
kfl_000210500	AT2G28760	located in	Golgi apparatus	GO:0005794	C	Golgi apparatus
kfl_000210500	AT2G28760	located in	peroxisome	GO:0005777	C	peroxisome
kfl_000210500	AT2G47650	located in	membrane	GO:0016020	C	other membranes
kfl_000210500	AT2G47650	located in	plant-type vacuole	GO:0000325	C	vacuole
kfl_000210500	AT2G47650	located in	Golgi trans cisterna	GO:0000138	C	other intracellular components
kfl_000210500	AT2G47650	located in	trans-Golgi network	GO:0005802	C	other intracellular components
kfl_000210500	AT2G47650	located in	endosome	GO:0005768	C	endosome
kfl_000210500	AT2G47650	located in	vacuole	GO:0005773	C	vacuole
kfl_000210500	AT3G46440	located in	cytosol	GO:0005829	C	cytosol
kfl_000210500	AT3G46440	located in	chloroplast	GO:0009507	C	chloroplast
kfl_000210500	AT3G62830	located in	Golgi membrane	GO:0000139	C	other membranes
kfl_000210500	AT5G59290	located in	plastid	GO:0009536	C	plastid
kfl_000210500	AT2G28755	enables	NAD+ binding	GO:0070403	F	nucleotide binding
kfl_000210500	AT2G28755	enables	UDP-glucuronate decarboxylase activity	GO:0048040	F	catalytic activity
kfl_000210500	AT3G62830	enables	dTDP-glucose 4,6-dehydratase activity	GO:0008460	F	catalytic activity
kfl_000210500	AT2G28755	involved in	D-xylose metabolic process	GO:0042732	P	other metabolic processes
kfl_000210500	AT2G28760	acts upstream of or within	xylan biosynthetic process	GO:0045492	P	biosynthetic process
kfl_000210500	AT3G62830	acts upstream of or within	dTDP-rhamnose biosynthetic process	GO:0019305	P	biosynthetic process
kfl_000220220	AT1G17890	located in	cytoplasm	GO:0005737	C	cytoplasm
kfl_000220220	AT1G17890	enables	GDP-L-fucose synthase activity	GO:0050577	F	catalytic activity
kfl_000220220	AT1G73250	acts upstream of or within	L-fucose biosynthetic process	GO:0006005	P	biosynthetic process
kfl_000220220	AT1G73250	acts upstream of or within	GDP-L-fucose biosynthetic process	GO:0042350	P	other metabolic processes
kfl_000220290	AT2G42130	located in	chloroplast	GO:0009507	C	chloroplast
kfl_000220290	AT2G42130	located in	thylakoid	GO:0009579	C	thylakoid
kfl_000220290	AT2G42130	located in	plastoglobule	GO:0010287	C	plastid
kfl_000220290	AT2G42130	located in	chloroplast stroma	GO:0009570	C	chloroplast
kfl_000220290	AT2G42130	is active in	chloroplast thylakoid membrane	GO:0009535	C	thylakoid
kfl_000220290	AT2G42130	located in	chloroplast thylakoid	GO:0009534	C	plastid
kfl_000220290	AT2G42130	located in	cytosol	GO:0005829	C	cytosol
kfl_000220290	AT3G58010	located in	thylakoid lumen	GO:0031977	C	thylakoid
kfl_000220290	AT2G42130	enables	molecular_function	GO:0003674	F	unknown molecular functions
kfl_000220290	AT3G58010	involved in	biological_process	GO:0008150	P	unknown biological processes
kfl_000230070	AT3G47470	located in	chloroplast thylakoid	GO:0009534	C	chloroplast
kfl_000230070	AT3G47470	located in	chloroplast thylakoid membrane	GO:0009535	C	thylakoid
kfl_000230070	AT3G47470	located in	chloroplast	GO:0009507	C	chloroplast
kfl_000230070	AT3G47470	located in	chloroplast envelope	GO:0009941	C	chloroplast
kfl_000230070	AT3G47470	located in	cytosol	GO:0005829	C	cytosol
kfl_000230070	AT3G47470	located in	thylakoid	GO:0009579	C	thylakoid
kfl_000230070	AT3G47470	enables	mRNA binding	GO:0003729	F	RNA binding
kfl_000230070	AT3G47470	enables	chlorophyll binding	GO:0016168	F	other binding
kfl_000230070	AT3G47470	involved in	photosynthesis, light harvesting in photosystem I	GO:0009768	P	generation of precursor metabolites and energy
kfl_000230070	AT3G47470	involved in	response to cold	GO:0009409	P	response to abiotic stimulus
kfl_000230070	AT3G47470	involved in	response to light stimulus	GO:0009416	P	response to light stimulus
kfl_000230070	AT3G47470	involved in	response to high light intensity	GO:0009644	P	response to light stimulus
kfl_000230070	AT3G47470	involved in	response to low light intensity stimulus	GO:0009645	P	response to light stimulus
kfl_000230090	AT1G17260	located in	plant-type vacuole membrane	GO:0009705	C	vacuole
kfl_000230090	AT1G17260	located in	plasmodesma	GO:0009506	C	other cellular components
kfl_000230090	AT1G17260	is active in	plasma membrane	GO:0005886	C	plasma membrane
kfl_000230090	AT1G80660	located in	plant-type vacuole	GO:0000325	C	vacuole
kfl_000230090	AT1G80660	located in	mitochondrion	GO:0005739	C	mitochondrion
kfl_000230090	AT2G18960	located in	membrane	GO:0016020	C	other membranes
kfl_000230090	AT2G18960	located in	Golgi apparatus	GO:0005794	C	Golgi apparatus
kfl_000230090	AT2G24520	located in	chloroplast	GO:0009507	C	chloroplast
kfl_000230090	AT5G57350	located in	plastid	GO:0009536	C	plastid
kfl_000230090	AT1G17260	enables	ATPase-coupled monoatomic cation transmembrane transporter activity	GO:0019829	F	transporter activity
kfl_000230090	AT1G17260	enables	ATP hydrolysis activity	GO:0016887	F	hydrolase activity
kfl_000230090	AT1G17260	enables	P-type proton-exporting transporter activity	GO:0008553	F	transporter activity
kfl_000230090	AT1G17260	enables	P-type ion transporter activity	GO:0015662	F	transporter activity
kfl_000230090	AT1G80660	enables	mRNA binding	GO:0003729	F	RNA binding
kfl_000230090	AT2G07560	enables	protein binding	GO:0005515	F	protein binding
kfl_000230090	AT2G18960	enables	magnesium ion binding	GO:0000287	F	other binding
kfl_000230090	AT1G17260	involved in	proton transmembrane transport	GO:1902600	P	other cellular processes
kfl_000230090	AT1G17260	acts upstream of or within	seed coat development	GO:0010214	P	anatomical structure development
kfl_000230090	AT1G17260	involved in	regulation of intracellular pH	GO:0051453	P	cellular homeostasis
kfl_000230090	AT1G17260	acts upstream of or within	vacuole organization	GO:0007033	P	cellular component organization
kfl_000230090	AT1G17260	acts upstream of or within	proanthocyanidin biosynthetic process	GO:0010023	P	secondary metabolic process
kfl_000230090	AT1G17260	acts upstream of or within	vacuolar acidification	GO:0007035	P	cellular homeostasis
kfl_000230090	AT2G18960	acts upstream of or within	response to abscisic acid	GO:0009737	P	response to chemical
kfl_000230090	AT2G18960	acts upstream of or within	regulation of stomatal movement	GO:0010119	P	other cellular processes
kfl_000230090	AT2G18960	acts upstream of or within	response to water deprivation	GO:0009414	P	response to abiotic stimulus
kfl_000230090	AT2G18960	acts upstream of or within	stomatal opening	GO:1990069	P	other cellular processes
kfl_000230090	AT3G47950	acts upstream of or within	response to salt stress	GO:0009651	P	response to abiotic stimulus
kfl_000230130	AT3G22840	is active in	chloroplast thylakoid membrane	GO:0009535	C	plastid
kfl_000230130	AT3G22840	located in	chloroplast	GO:0009507	C	chloroplast
kfl_000230130	AT3G22840	enables	molecular_function	GO:0003674	F	unknown molecular functions
kfl_000230130	AT3G22840	involved in	cellular response to high light intensity	GO:0071486	P	other cellular processes
kfl_000230130	AT3G22840	involved in	regulation of chlorophyll biosynthetic process	GO:0010380	P	other cellular processes
kfl_000230130	AT3G22840	involved in	cellular response to far red light	GO:0071490	P	other cellular processes
kfl_000230130	AT3G22840	acts upstream of or within	response to cold	GO:0009409	P	response to abiotic stimulus
kfl_000230130	AT3G22840	involved in	cellular response to blue light	GO:0071483	P	other cellular processes
kfl_000230130	AT3G22840	involved in	cellular response to red light	GO:0071491	P	response to abiotic stimulus
kfl_000230130	AT3G22840	involved in	positive regulation of seed germination	GO:0010030	P	multicellular organism development
kfl_000230130	AT3G22840	involved in	cellular response to UV-A	GO:0071492	P	response to abiotic stimulus
kfl_000230130	AT3G22840	involved in	photoprotection	GO:0010117	P	response to light stimulus
kfl_000230130	AT3G22840	involved in	cellular response to heat	GO:0034605	P	response to abiotic stimulus
kfl_000230130	AT3G22840	involved in	response to light stimulus	GO:0009416	P	response to light stimulus
kfl_000230130	AT4G14690	acts upstream of or within	response to far red light	GO:0010218	P	response to light stimulus
kfl_000230130	AT4G14690	acts upstream of or within	response to UV-B	GO:0010224	P	response to light stimulus
kfl_000230130	AT4G14690	acts upstream of or within	response to red light	GO:0010114	P	response to light stimulus
kfl_000230140	AT1G58300	located in	chloroplast	GO:0009507	C	chloroplast
kfl_000230140	AT1G58300	enables	heme oxygenase (decyclizing) activity	GO:0004392	F	catalytic activity
kfl_000230140	AT1G58300	enables	mRNA binding	GO:0003729	F	RNA binding
kfl_000230140	AT1G58300	enables	heme binding	GO:0020037	F	other binding
kfl_000230140	AT2G26670	enables	protein binding	GO:0005515	F	protein binding
kfl_000230140	AT1G58300	involved in	heme oxidation	GO:0006788	P	other metabolic processes
kfl_000230140	AT2G26670	acts upstream of or within	flavonoid biosynthetic process	GO:0009813	P	other metabolic processes
kfl_000230140	AT2G26670	acts upstream of or within	red, far-red light phototransduction	GO:0009585	P	response to light stimulus
kfl_000230140	AT2G26670	acts upstream of or within	carotenoid biosynthetic process	GO:0016117	P	other metabolic processes
kfl_000230140	AT2G26670	acts upstream of or within	phytochromobilin biosynthetic process	GO:0010024	P	biosynthetic process
kfl_000230140	AT2G26670	acts upstream of or within	cellular response to UV-C	GO:0071494	P	other cellular processes
kfl_000230140	AT2G26670	acts upstream of or within	regulation of meristem growth	GO:0010075	P	anatomical structure development
kfl_000230140	AT2G26670	acts upstream of or within	chloroplast-nucleus signaling pathway	GO:0010019	P	signal transduction
kfl_000230140	AT2G26670	acts upstream of or within	regulation of stomatal movement	GO:0010119	P	other cellular processes
kfl_000230270	AT3G09810	located in	cytosol	GO:0005829	C	cytosol
kfl_000230270	AT3G09810	is active in	mitochondrion	GO:0005739	C	mitochondrion
kfl_000230270	AT3G09810	located in	chloroplast	GO:0009507	C	chloroplast
kfl_000230270	AT5G03290	located in	plasma membrane	GO:0005886	C	plasma membrane
kfl_000230270	AT3G09810	enables	isocitrate dehydrogenase (NAD+) activity	GO:0004449	F	catalytic activity
kfl_000230270	AT5G03290	enables	ATP binding	GO:0005524	F	other binding
kfl_000230270	AT5G03290	enables	zinc ion binding	GO:0008270	F	other binding
kfl_000230270	AT3G09810	acts upstream of or within	tricarboxylic acid cycle	GO:0006099	P	generation of precursor metabolites and energy
kfl_000230270	AT3G09810	acts upstream of or within	isocitrate metabolic process	GO:0006102	P	other metabolic processes
kfl_000230460	AT1G06760	is active in	nucleus	GO:0005634	C	nucleus
kfl_000230460	AT2G30620	located in	mitochondrion	GO:0005739	C	mitochondrion
kfl_000230460	AT2G30620	located in	nucleolus	GO:0005730	C	nucleolus
kfl_000230460	AT1G06760	enables	double-stranded DNA binding	GO:0003690	F	DNA binding
kfl_000230460	AT1G06760	enables	nucleosomal DNA binding	GO:0031492	F	DNA binding
kfl_000230460	AT1G06760	involved in	negative regulation of DNA recombination	GO:0045910	P	other cellular processes
kfl_000230460	AT1G06760	involved in	chromosome condensation	GO:0030261	P	cellular component organization
kfl_000230460	AT2G18050	acts upstream of or within	response to water deprivation	GO:0009414	P	response to chemical
kfl_000230480	AT1G06760	is active in	nucleus	GO:0005634	C	nucleus
kfl_000230480	AT2G30620	located in	mitochondrion	GO:0005739	C	mitochondrion
kfl_000230480	AT2G30620	located in	nucleolus	GO:0005730	C	nucleolus
kfl_000230480	AT1G06760	enables	double-stranded DNA binding	GO:0003690	F	DNA binding
kfl_000230480	AT1G06760	enables	nucleosomal DNA binding	GO:0031492	F	DNA binding
kfl_000230480	AT1G06760	involved in	negative regulation of DNA recombination	GO:0045910	P	other cellular processes
kfl_000230480	AT1G06760	involved in	chromosome condensation	GO:0030261	P	cellular component organization
kfl_000230480	AT2G18050	acts upstream of or within	response to water deprivation	GO:0009414	P	response to chemical
kfl_000240090	AT3G10670	part of	iron-sulfur cluster assembly complex	GO:1990229	C	cytoplasm
kfl_000240090	AT3G10670	located in	chloroplast stroma	GO:0009570	C	chloroplast
kfl_000240090	AT3G10670	located in	chloroplast	GO:0009507	C	chloroplast
kfl_000240090	AT3G10670	located in	cytosol	GO:0005829	C	cytosol
kfl_000240090	AT3G10670	enables	transmembrane transporter activity	GO:0022857	F	transporter activity
kfl_000240090	AT3G10670	enables	protein binding	GO:0005515	F	protein binding
kfl_000240090	AT3G10670	enables	ATPase-coupled transmembrane transporter activity	GO:0042626	F	transporter activity
kfl_000240090	AT3G10670	enables	ATP hydrolysis activity	GO:0016887	F	hydrolase activity
kfl_000240090	AT3G10670	acts upstream of or within	embryo development ending in seed dormancy	GO:0009793	P	embryo development
kfl_000240090	AT3G10670	involved in	iron-sulfur cluster assembly	GO:0016226	P	other cellular processes
kfl_000240090	AT3G10670	acts upstream of or within	thylakoid membrane organization	GO:0010027	P	cellular component organization
kfl_000240290	AT1G67360	located in	cytoplasm	GO:0005737	C	cytoplasm
kfl_000240290	AT1G67360	located in	plant-type vacuole	GO:0000325	C	vacuole
kfl_000240290	AT1G67360	located in	endoplasmic reticulum	GO:0005783	C	endoplasmic reticulum
kfl_000240290	AT1G67360	located in	lipid droplet	GO:0005811	C	other intracellular components
kfl_000240290	AT1G67360	enables	molecular_function	GO:0003674	F	unknown molecular functions
kfl_000240290	AT3G05500	enables	protein binding	GO:0005515	F	protein binding
kfl_000240290	AT1G67360	acts upstream of or within	cellular response to hypoxia	GO:0071456	P	response to abiotic stimulus
kfl_000240290	AT1G67360	acts upstream of or within	positive regulation of response to water deprivation	GO:1902584	P	response to abiotic stimulus
kfl_000240290	AT1G67360	acts upstream of or within	developmental vegetative growth	GO:0080186	P	growth
kfl_000240290	AT1G67360	acts upstream of or within	pollen development	GO:0009555	P	multicellular organism development
kfl_000240290	AT1G67360	acts upstream of or within	lipid droplet organization	GO:0034389	P	cellular component organization
kfl_000240290	AT1G67360	acts upstream of or within	positive regulation of growth	GO:0045927	P	growth
kfl_000240290	AT3G05500	acts upstream of or within	lipid storage	GO:0019915	P	other cellular processes
kfl_000250120	AT1G19550	located in	nucleus	GO:0005634	C	nucleus
kfl_000250120	AT1G19550	located in	chloroplast	GO:0009507	C	chloroplast
kfl_000250120	AT1G19570	located in	cytosol	GO:0005829	C	cytosol
kfl_000250120	AT1G19570	located in	mitochondrion	GO:0005739	C	mitochondrion
kfl_000250120	AT1G19570	located in	plant-type vacuole	GO:0000325	C	vacuole
kfl_000250120	AT1G19570	located in	chloroplast stroma	GO:0009570	C	plastid
kfl_000250120	AT1G19570	located in	peroxisome	GO:0005777	C	peroxisome
kfl_000250120	AT1G19570	located in	apoplast	GO:0048046	C	extracellular region
kfl_000250120	AT1G19570	located in	plasma membrane	GO:0005886	C	plasma membrane
kfl_000250120	AT5G16710	located in	chloroplast envelope	GO:0009941	C	chloroplast
kfl_000250120	AT5G16710	located in	plastid	GO:0009536	C	plastid
kfl_000250120	AT1G19550	enables	glutathione dehydrogenase (ascorbate) activity	GO:0045174	F	catalytic activity
kfl_000250120	AT1G19570	enables	copper ion binding	GO:0005507	F	other binding
kfl_000250120	AT1G75270	enables	glutathione binding	GO:0043295	F	other binding
kfl_000250120	AT1G19550	involved in	ascorbate glutathione cycle	GO:0033355	P	carbohydrate metabolic process
kfl_000250120	AT1G19550	acts upstream of or within	cellular oxidant detoxification	GO:0098869	P	other cellular processes
kfl_000250120	AT1G19550	involved in	positive regulation of salicylic acid mediated signaling pathway	GO:0080151	P	signal transduction
kfl_000250120	AT1G19570	acts upstream of or within	cellular response to hydrogen peroxide	GO:0070301	P	response to stress
kfl_000250120	AT1G19570	acts upstream of or within	response to symbiotic fungus	GO:0009610	P	response to external stimulus
kfl_000250120	AT1G19570	acts upstream of or within	response to zinc ion	GO:0010043	P	response to chemical
kfl_000250120	AT1G19570	acts upstream of or within	protein glutathionylation	GO:0010731	P	other metabolic processes
kfl_000250120	AT1G19570	acts upstream of or within	regulation of biological process involved in symbiotic interaction	GO:0043903	P	other biological processes
kfl_000250120	AT1G19570	acts upstream of or within	acquisition of seed longevity	GO:0140547	P	multicellular organism development
kfl_000250120	AT1G19570	acts upstream of or within	response to ozone	GO:0010193	P	response to chemical
kfl_000250120	AT1G19570	acts upstream of or within	L-ascorbic acid metabolic process	GO:0019852	P	carbohydrate metabolic process
kfl_000250120	AT1G19570	acts upstream of or within	response to jasmonic acid	GO:0009753	P	response to chemical
kfl_000250220	AT1G33120	located in	cytosolic ribosome	GO:0022626	C	ribosome
kfl_000250220	AT1G33120	located in	cytoplasm	GO:0005737	C	cytoplasm
kfl_000250220	AT1G33120	located in	nucleolus	GO:0005730	C	nucleolus
kfl_000250220	AT1G33120	located in	vacuole	GO:0005773	C	vacuole
kfl_000250220	AT1G33120	located in	plasmodesma	GO:0009506	C	other cellular components
kfl_000250220	AT1G33120	located in	plant-type vacuole	GO:0000325	C	vacuole
kfl_000250220	AT1G33120	located in	nucleus	GO:0005634	C	nucleus
kfl_000250220	AT1G33140	located in	chloroplast envelope	GO:0009941	C	plastid
kfl_000250220	AT1G33140	part of	cytosolic large ribosomal subunit	GO:0022625	C	cytosol
kfl_000250220	AT4G10450	located in	cytosol	GO:0005829	C	cytosol
kfl_000250220	AT1G33120	enables	mRNA binding	GO:0003729	F	RNA binding
kfl_000250220	AT1G33140	enables	structural constituent of ribosome	GO:0003735	F	structural molecule activity
kfl_000250220	AT1G33140	involved in	cytoplasmic translation	GO:0002181	P	translation
kfl_000250220	AT1G33140	acts upstream of or within	adaxial/abaxial pattern specification	GO:0009955	P	multicellular organism development
kfl_000250220	AT1G33140	involved in	translation	GO:0006412	P	translation
kfl_000250230	AT3G16950	located in	chloroplast stroma	GO:0009570	C	chloroplast
kfl_000250230	AT3G16950	is active in	mitochondrion	GO:0005739	C	mitochondrion
kfl_000250230	AT3G16950	located in	nucleolus	GO:0005730	C	nucleolus
kfl_000250230	AT3G16950	located in	chloroplast	GO:0009507	C	chloroplast
kfl_000250230	AT3G16950	located in	chloroplast envelope	GO:0009941	C	plastid
kfl_000250230	AT3G16950	part of	oxoglutarate dehydrogenase complex	GO:0045252	C	cytoplasm
kfl_000250230	AT3G16950	located in	cytosol	GO:0005829	C	cytosol
kfl_000250230	AT3G16950	enables	flavin adenine dinucleotide binding	GO:0050660	F	other binding
kfl_000250230	AT3G16950	enables	dihydrolipoyl dehydrogenase (NADH) activity	GO:0004148	F	catalytic activity
kfl_000250230	AT3G16950	acts upstream of or within	pyruvate decarboxylation to acetyl-CoA	GO:0006086	P	nucleobase-containing compound metabolic process
kfl_000250230	AT3G16950	involved in	response to arsenic-containing substance	GO:0046685	P	response to chemical
kfl_000250230	AT3G16950	involved in	2-oxoglutarate metabolic process	GO:0006103	P	other metabolic processes
kfl_000250230	AT3G16950	involved in	pyruvate metabolic process	GO:0006090	P	other metabolic processes
kfl_000250340	AT5G08740	located in	plastoglobule	GO:0010287	C	chloroplast
kfl_000250340	AT5G08740	located in	chloroplast	GO:0009507	C	chloroplast
kfl_000250340	AT5G08740	located in	mitochondrial inner membrane	GO:0005743	C	mitochondrion
kfl_000250340	AT5G08740	located in	plasma membrane	GO:0005886	C	plasma membrane
kfl_000250340	AT5G08740	located in	chloroplast thylakoid	GO:0009534	C	plastid
kfl_000250340	AT5G08740	located in	plant-type cell wall	GO:0009505	C	cell wall
kfl_000250340	AT5G08740	located in	mitochondrion	GO:0005739	C	mitochondrion
kfl_000250340	AT5G08740	enables	NAD(P)H dehydrogenase (quinone) activity	GO:0003955	F	catalytic activity
kfl_000250340	AT5G08740	acts upstream of or within	phylloquinone biosynthetic process	GO:0042372	P	biosynthetic process
kfl_000250440	AT1G18080	located in	nucleus	GO:0005634	C	nucleus
kfl_000250440	AT1G18080	located in	cytosolic ribosome	GO:0022626	C	cytosol
kfl_000250440	AT1G18080	located in	chloroplast	GO:0009507	C	chloroplast
kfl_000250440	AT1G18080	located in	cytoplasm	GO:0005737	C	cytoplasm
kfl_000250440	AT1G18080	is active in	cytosol	GO:0005829	C	cytosol
kfl_000250440	AT1G18080	located in	plasma membrane	GO:0005886	C	plasma membrane
kfl_000250440	AT3G18130	located in	nucleolus	GO:0005730	C	nucleolus
kfl_000250440	AT1G18080	enables	protein binding	GO:0005515	F	protein binding
kfl_000250440	AT1G18080	enables	molecular adaptor activity	GO:0060090	F	other molecular functions
kfl_000250440	AT1G18080	enables	protein kinase C binding	GO:0005080	F	protein binding
kfl_000250440	AT1G18080	enables	mRNA binding	GO:0003729	F	RNA binding
kfl_000250440	AT1G18080	enables	MAP-kinase scaffold activity	GO:0005078	F	other molecular functions
kfl_000250440	AT1G18080	enables	ribosome binding	GO:0043022	F	other binding
kfl_000250440	AT1G18080	involved in	positive regulation of signal transduction	GO:0009967	P	other cellular processes
kfl_000250440	AT1G18080	acts upstream of or within	vegetative to reproductive phase transition of meristem	GO:0010228	P	post-embryonic development
kfl_000250440	AT1G18080	acts upstream of or within	gibberellin mediated signaling pathway	GO:0010476	P	signal transduction
kfl_000250440	AT1G18080	involved in	rescue of stalled ribosome	GO:0072344	P	cellular component organization
kfl_000250440	AT1G18080	acts upstream of or within	regulation of translation	GO:0006417	P	translation
kfl_000250440	AT1G18080	involved in	negative regulation of translational frameshifting	GO:2001125	P	biosynthetic process
kfl_000250440	AT1G18080	acts upstream of or within	response to gibberellin	GO:0009739	P	response to endogenous stimulus
kfl_000250440	AT1G18080	acts upstream of or within	cellular response to abscisic acid stimulus	GO:0071215	P	other cellular processes
kfl_000250440	AT1G18080	acts upstream of or within	response to glucose	GO:0009749	P	response to chemical
kfl_000250440	AT1G18080	acts upstream of or within	seed germination	GO:0009845	P	post-embryonic development
kfl_000250440	AT1G18080	acts upstream of or within	ribosome biogenesis	GO:0042254	P	other cellular processes
kfl_000250440	AT1G48630	involved in	defense response to bacterium	GO:0042742	P	response to stress
kfl_000250440	AT1G48630	acts upstream of or within	shoot system development	GO:0048367	P	anatomical structure development
kfl_000250440	AT1G48630	acts upstream of or within	root development	GO:0048364	P	anatomical structure development
kfl_000260040	AT5G30510	located in	thylakoid	GO:0009579	C	thylakoid
kfl_000260040	AT5G30510	located in	plastid	GO:0009536	C	plastid
kfl_000260040	AT5G30510	located in	chloroplast stroma	GO:0009570	C	chloroplast
kfl_000260040	AT5G30510	located in	chloroplast	GO:0009507	C	chloroplast
kfl_000260040	AT5G30510	enables	mRNA binding	GO:0003729	F	RNA binding
kfl_000260040	AT5G30510	enables	structural constituent of ribosome	GO:0003735	F	structural molecule activity
kfl_000260040	AT5G30510	involved in	translation	GO:0006412	P	translation
kfl_000260530	AT1G13020	located in	cytoplasm	GO:0005737	C	cytoplasm
kfl_000260530	AT1G13020	located in	extracellular region	GO:0005576	C	extracellular region
kfl_000260530	AT3G26400	located in	nucleus	GO:0005634	C	nucleus
kfl_000260530	AT3G26400	located in	cytosol	GO:0005829	C	cytosol
kfl_000260530	AT1G13020	enables	protein homodimerization activity	GO:0042803	F	protein binding
kfl_000260530	AT1G13020	enables	mRNA binding	GO:0003729	F	RNA binding
kfl_000260530	AT1G13020	enables	translation initiation factor activity	GO:0003743	F	other molecular functions
kfl_000260530	AT3G26400	involved in	biological_process	GO:0008150	P	unknown biological processes
kfl_000260550	AT1G63460	located in	cytosol	GO:0005829	C	cytosol
kfl_000260550	AT1G63460	located in	nucleus	GO:0005634	C	nucleus
kfl_000260550	AT1G63460	located in	cytoplasm	GO:0005737	C	cytoplasm
kfl_000260550	AT2G25080	located in	chloroplast stroma	GO:0009570	C	chloroplast
kfl_000260550	AT2G25080	located in	chloroplast	GO:0009507	C	chloroplast
kfl_000260550	AT2G25080	located in	chloroplast envelope	GO:0009941	C	plastid
kfl_000260550	AT2G25080	located in	chloroplast thylakoid membrane	GO:0009535	C	thylakoid
kfl_000260550	AT2G25080	located in	vacuole	GO:0005773	C	vacuole
kfl_000260550	AT2G31570	located in	cytoplasmic stress granule	GO:0010494	C	other intracellular components
kfl_000260550	AT2G31570	located in	plasma membrane	GO:0005886	C	plasma membrane
kfl_000260550	AT2G31570	located in	peroxisome	GO:0005777	C	peroxisome
kfl_000260550	AT2G43350	located in	Golgi apparatus	GO:0005794	C	Golgi apparatus
kfl_000260550	AT2G43350	located in	mitochondrion	GO:0005739	C	mitochondrion
kfl_000260550	AT2G43350	located in	endoplasmic reticulum	GO:0005783	C	endoplasmic reticulum
kfl_000260550	AT2G43350	located in	trans-Golgi network	GO:0005802	C	Golgi apparatus
kfl_000260550	AT2G43350	located in	endosome	GO:0005768	C	endosome
kfl_000260550	AT2G48150	located in	endomembrane system	GO:0012505	C	other cellular components
kfl_000260550	AT1G63460	enables	peroxidase activity	GO:0004601	F	catalytic activity
kfl_000260550	AT2G31570	enables	salicylic acid binding	GO:1901149	F	other binding
kfl_000260550	AT2G31570	enables	protein binding	GO:0005515	F	protein binding
kfl_000260550	AT4G11600	enables	glutathione peroxidase activity	GO:0004602	F	catalytic activity
kfl_000260550	AT1G63460	acts upstream of or within	response to oxidative stress	GO:0006979	P	response to stress
kfl_000260550	AT2G43350	acts upstream of or within	cellular response to water deprivation	GO:0042631	P	other cellular processes
kfl_000260550	AT2G43350	acts upstream of or within	response to hydrogen peroxide	GO:0042542	P	response to chemical
kfl_000260550	AT2G43350	acts upstream of or within	abscisic acid-activated signaling pathway	GO:0009738	P	signal transduction
kfl_000260550	AT3G63080	acts upstream of or within	embryo development ending in seed dormancy	GO:0009793	P	post-embryonic development
kfl_000260550	AT4G11600	acts upstream of or within	cellular oxidant detoxification	GO:0098869	P	response to chemical
kfl_000260550	AT4G31870	acts upstream of or within	positive regulation of defense response to insect	GO:1900367	P	response to stress
kfl_000270050	AT1G43670	located in	cytoplasm	GO:0005737	C	cytoplasm
kfl_000270050	AT1G43670	is active in	cytosol	GO:0005829	C	cytosol
kfl_000270050	AT1G43670	located in	nucleus	GO:0005634	C	nucleus
kfl_000270050	AT1G43670	enables	fructose 1,6-bisphosphate 1-phosphatase activity	GO:0042132	F	hydrolase activity
kfl_000270050	AT1G43670	acts upstream of or within	starch catabolic process	GO:0005983	P	catabolic process
kfl_000270050	AT1G43670	acts upstream of or within	sucrose biosynthetic process	GO:0005986	P	carbohydrate metabolic process
kfl_000270050	AT1G43670	acts upstream of or within	response to abscisic acid	GO:0009737	P	response to endogenous stimulus
kfl_000270050	AT1G43670	involved in	gluconeogenesis	GO:0006094	P	other metabolic processes
kfl_000270050	AT1G43670	acts upstream of or within	dephosphorylation	GO:0016311	P	other metabolic processes
kfl_000270050	AT1G43670	acts upstream of or within	fructose 1,6-bisphosphate metabolic process	GO:0030388	P	other metabolic processes
kfl_000270050	AT1G43670	acts upstream of or within	photosynthesis	GO:0015979	P	photosynthesis
kfl_000270050	AT1G43670	involved in	fructose 6-phosphate metabolic process	GO:0006002	P	other metabolic processes
kfl_000270050	AT1G43670	acts upstream of or within	response to fructose	GO:0009750	P	response to chemical
kfl_000270050	AT1G43670	involved in	fructose metabolic process	GO:0006000	P	other metabolic processes
kfl_000270160	AT1G24360	located in	chloroplast	GO:0009507	C	chloroplast
kfl_000270160	AT1G24360	located in	chloroplast stroma	GO:0009570	C	chloroplast
kfl_000270160	AT1G24360	located in	chloroplast envelope	GO:0009941	C	chloroplast
kfl_000270160	AT1G24360	located in	plastid	GO:0009536	C	plastid
kfl_000270160	AT1G24360	located in	mitochondrion	GO:0005739	C	mitochondrion
kfl_000270160	AT1G24360	located in	nucleus	GO:0005634	C	nucleus
kfl_000270160	AT1G24360	enables	copper ion binding	GO:0005507	F	other binding
kfl_000270160	AT1G24360	enables	oxidoreductase activity, acting on the CH-OH group of donors, NAD or NADP as acceptor	GO:0016616	F	catalytic activity
kfl_000270160	AT1G24360	enables	3-oxoacyl-[acyl-carrier-protein] reductase (NADPH) activity	GO:0004316	F	catalytic activity
kfl_000270160	AT1G24360	involved in	fatty acid elongation	GO:0030497	P	other metabolic processes
kfl_000270160	AT1G24360	involved in	fatty acid biosynthetic process	GO:0006633	P	other metabolic processes
kfl_000270240	AT1G20620	located in	plant-type cell wall	GO:0009505	C	cell wall
kfl_000270240	AT1G20620	located in	chloroplast	GO:0009507	C	chloroplast
kfl_000270240	AT1G20620	located in	cytosolic ribosome	GO:0022626	C	cytosol
kfl_000270240	AT1G20620	located in	nucleus	GO:0005634	C	nucleus
kfl_000270240	AT1G20620	located in	peroxisome	GO:0005777	C	peroxisome
kfl_000270240	AT1G20620	located in	apoplast	GO:0048046	C	extracellular region
kfl_000270240	AT1G20620	located in	plant-type vacuole	GO:0000325	C	vacuole
kfl_000270240	AT1G20620	located in	mitochondrion	GO:0005739	C	mitochondrion
kfl_000270240	AT1G20620	located in	chloroplast envelope	GO:0009941	C	chloroplast
kfl_000270240	AT1G20620	located in	cytosol	GO:0005829	C	cytosol
kfl_000270240	AT1G20620	located in	chloroplast stroma	GO:0009570	C	plastid
kfl_000270240	AT1G20620	located in	plasmodesma	GO:0009506	C	other cellular components
kfl_000270240	AT1G20620	is active in	cytoplasm	GO:0005737	C	cytoplasm
kfl_000270240	AT1G20620	is active in	plasma membrane	GO:0005886	C	plasma membrane
kfl_000270240	AT4G35090	located in	stromule	GO:0010319	C	other intracellular components
kfl_000270240	AT1G20620	enables	protein binding	GO:0005515	F	protein binding
kfl_000270240	AT1G20620	enables	mRNA binding	GO:0003729	F	RNA binding
kfl_000270240	AT1G20620	enables	cobalt ion binding	GO:0050897	F	other binding
kfl_000270240	AT1G20620	enables	peptidyl-cysteine S-nitrosylase activity	GO:0035605	F	transferase activity
kfl_000270240	AT1G20620	enables	heme binding	GO:0020037	F	other binding
kfl_000270240	AT1G20620	enables	catalase activity	GO:0004096	F	catalytic activity
kfl_000270240	AT1G20620	acts upstream of or within	response to cold	GO:0009409	P	response to abiotic stimulus
kfl_000270240	AT1G20620	acts upstream of or within	hydrogen peroxide catabolic process	GO:0042744	P	other metabolic processes
[truncated: 10,817 more rows]

## Sheet: homemade liquid C medium
Product	concentration
Tris base	4,13 mM
KNO3	0,989 mM
[truncated: 12 more rows]
