# Supplementary material for: Proteomic profile data of Klebsormidium nitens alga grown in control and saline conditions
Source: Data Brief. 2025 Nov 28;64:112335. doi: 10.1016/j.dib.2025.112335 (PMC12752757; doi:10.1016/j.dib.2025.112335)
Supplement: Supplementary file 2 [file mmc2.xlsx]

## Sheet: Cluster_1
Identifier	A.thaliana.orthologue	K.nitens.protein.name
kfl_000010440	AT1G12550, AT1G79870, AT2G45630, AT5G28310	D-isomer-specific 2-hydroxy acid dehydrogenase superfamily
kfl_000060050	AT1G14310	Haloacid dehalogenase-like hydrolase (HAD) superfamily protein
kfl_000090550	AT3G02720	putative DJ-1 family protein
kfl_000140140	AT1G65960, AT2G02000, AT2G02010, AT3G17720, AT3G17760, AT5G17330	glutamate decarboxylase
kfl_000170230	AT1G04980, AT2G32920	PDIA6, TXNDC7; protein disulfide-isomerase A6
kfl_000270240	AT1G20620, AT1G20630, AT4G35090	Catalase
kfl_000480140	AT5G54080	homogentisate 1,2-dioxygenase
kfl_000490100	AT1G27450, AT1G80050, AT4G12440, AT4G22570, AT5G11160	E2.4.2.7, apt; adenine phosphoribosyltransferase
kfl_000530280	AT3G48850, AT5G14040	Mitochondrial phosphate carrier protein
kfl_000610210	AT4G27070, AT5G28237, AT5G54810	tryptophan synthase beta-subunit
kfl_000650070	AT3G10850	GLYOXALASE
kfl_000720250	AT1G12550, AT1G79870, AT2G45630, AT5G28310	D-isomer-specific 2-hydroxy acid dehydrogenase superfamily
kfl_000880050	AT1G49530, AT2G18620, AT2G18640, AT3G14510, AT3G14530, AT3G14550, AT3G20160, AT3G29430, AT3G32040, AT4G36810	GGPS; geranylgeranyl diphosphate synthase, type II
kfl_001250040	AT2G20690	ribE, RIB5; riboflavin synthase
kfl_001640140	AT2G03150	hypothetical protein, putative SAP-domain containing DNA-binding protein
kfl_002730100	AT4G22930	Dihydroorotase
kfl_003000150	AT1G21350	hypothetical protein
kfl_003050130	AT2G22250	asparate aminotransferase
kfl_003800100	AT2G23960, AT2G23970, AT4G30530, AT4G30540, AT4G30550	Predicted glutamine synthetase
kfl_007760040	AT1G02010, AT1G12360, AT4G12120	Sec1 family transport protein
kfl_008910040	AT2G31810, AT5G16290	Acetohydroxyacid synthase

## Sheet: Cluster_2
Identifier	A.thaliana.orthologue	K.nitens.protein.name
kfl_000020420	AT1G09100, AT3G05530	26S proteasome AAA-ATPase subunit
kfl_000320350	AT4G05420, AT4G21100	DDB1; DNA damage-binding protein 1
kfl_000330270	AT4G37000	red chlorophyll catabolite reductase,(RCCR)
kfl_000430130	AT3G57150	Pseudouridine synthase family protein
kfl_000490310	AT1G19880	hypothetical protein
kfl_000890330	AT3G43540, AT5G20910	hypothetical protein
kfl_001100150	AT2G37600, AT3G53740, AT5G02450	60S ribosomal protein L36
kfl_001340120	AT5G65220	chloroplast ribosomal protein L29
kfl_001600190	AT1G07320	chloroplast ribosomal protein L4 precursor
kfl_001620090	AT2G02560	Cullin-associated and neddylation-dissociated, (CAND1) homolog
kfl_001880090	AT2G43030	chloroplast ribosomal protein L3 precursor
kfl_002290170	AT4G34830	hypothetical protein
kfl_002910060	AT3G05060, AT5G27120	Ribosome biogenesis protein - Nop58p/Nop5p
kfl_003310150	AT3G45030, AT3G47370, AT5G62300	40S ribosomal protein S20
kfl_005910100	AT1G16190, AT1G79650, AT3G02540, AT5G16090, AT5G38470	putative Rad23 UV excision repair protein
kfl_007010050	AT1G10350, AT1G59725, AT2G20550, AT2G20560, AT3G08910, AT3G47940, AT4G28480, AT5G01390, AT5G25530	DnaJ heat shock family protein

## Sheet: Cluster_3
Identifier	A.thaliana.orthologue	K.nitens.protein.name
kfl_000050040	AT1G74070	cyclophilin-like peptidyl-prolyl cis-trans isomerase family protein
kfl_000430210	AT3G60370	hypothetical protein
kfl_000440350	AT1G31440, AT4G18060, AT4G34660	SH3 domain-containing protein
kfl_000810310	AT4G18040, AT5G35620	eukaryotic translation initiation factor eIF-4E
kfl_000940300	AT1G58450, AT3G25230, AT5G48570	rotamase FKBP 1
kfl_001500170	AT3G15010	RNA binding domain protein
kfl_001630030	AT3G60240	eukaryotic translation initiation factor 4G
kfl_002280010	AT2G23930, AT3G11500	SNRPG, SMG; small nuclear ribonucleoprotein G
kfl_003440120	AT2G18040	Peptidyl-prolyl cis-trans isomerase
kfl_003850030	AT3G55200, AT3G55220	cleavage and polyadenylation specificity factor
kfl_004340070	AT5G02530, AT5G59950	THOC4, ALY; THO complex subunit 4
kfl_005580030	AT1G52380, AT3G15970	nucleoporin 50 kDa,(NUP50)
kfl_005910060	AT1G17640, AT3G13224, AT5G40490, AT5G40500	MSI; RNA-binding protein Musashi
kfl_009060030	AT1G02840, AT1G09140, AT3G49430, AT4G02430	RNA-binding protein

## Sheet: Cluster_4
Identifier	A.thaliana.orthologue	K.nitens.protein.name
kfl_000270500	AT1G52340, AT3G26760, AT3G26770, AT4G03140	NAD(P)-binding Rossmann-fold superfamily protein
kfl_000320380	AT1G51760, AT1G51780, AT3G02875, AT5G54140, AT5G56650, AT5G56660	peptidase M20/M25/M40 family protein
kfl_000750080	AT1G02590, AT1G04580, AT2G27150, AT3G43600, AT5G20960	Aldehyde oxidase
kfl_001710150	AT2G43180, AT3G59310, AT3G59320, AT3G59330, AT3G59340	Putative isocitrate lyase
kfl_002160070	AT3G61990, AT3G62000	NAD(P)-binding Rossmann-fold superfamily protein
kfl_006660020	AT1G04710, AT2G33150, AT5G48880	Ketoacyl-CoA Thiolase
kfl_006870080	AT1G17730, AT1G73030	vacuolar protein sorting-associated protein
kfl_007590070	AT3G06860, AT4G29010	enoyl-CoA hydratase, 3-hydroxyacyl-CoA dehydrogenase
kfl_010910010	AT2G14170	methylmalonate-semialdehyde dehydrogenase
kfl_012840010	AT5G43430	electron transfer flavoprotein subunit beta, mitochondrial

## Sheet: Cluster_5
Identifier	A.thaliana.orthologue	K.nitens.protein.name
kfl_000230460	AT1G06760, AT2G18050, AT2G30620, AT5G08780	Histone H1
kfl_000230480	AT1G06760, AT2G18050, AT2G30620, AT5G08780	putative histone H1
kfl_000370400	AT2G19520, AT4G29730	nucleosome assembly factor
kfl_001070200	AT1G52740, AT2G38810, AT3G54560	histone H2A
kfl_001740060	AT3G48710, AT4G26630, AT5G55660, AT5G63550	hypothetical protein
kfl_003030140	AT2G19480, AT4G26110, AT5G56950	nucleosome assembly protein
kfl_004160040	AT3G59400	hypothetical protein
kfl_005230070	AT2G16780, AT4G35050, AT5G58230	Nucleosome remodeling factor, subunit CAF1/NURF55/MSI1

## Sheet: Cluster_6
Identifier	A.thaliana.orthologue	K.nitens.protein.name
kfl_000640110	AT1G48130	1-cysteine peroxiredoxin 1
kfl_001770050	AT3G02530, AT5G16070	TCP-1/cpn60 chaperonin family protein
kfl_002960010	AT3G03960	TCP-1/cpn60 chaperonin family protein
kfl_003680130	AT2G44650, AT3G60210	chaperonin 10 Kd subunit
kfl_004900070	AT2G44100, AT3G59920, AT5G09550	RAB proteins geranylgeranyltransferase component

## Sheet: Cluster_7
Identifier	A.thaliana.orthologue	K.nitens.protein.name
kfl_000150160	AT2G38660, AT3G12290, AT4G00600, AT4G00620	Methylenetetrahydrofolate dehydrogenase, methylenetetrahydrofolate cyclohydrolase
kfl_003570080	AT1G09830	Glycinamide ribonucleotide synthetase
kfl_005400010	AT5G19150	hypothetical protein
kfl_005410030	AT2G38660, AT3G12290, AT4G00600, AT4G00620	Methylenetetrahydrofolate dehydrogenase/methylenetetrahydrofolate cyclohydrolase

## Sheet: Cluster_8
Identifier	A.thaliana.orthologue	K.nitens.protein.name
kfl_000960240	AT5G09290, AT5G63980, AT5G63990, AT5G64000	Inositol monophosphatase family protein
kfl_004790080	AT1G12000, AT4G04040	E2.7.1.90, pfk; pyrophosphate--fructose-6-phosphate 1-phosphotransferase
kfl_006510020	AT4G26270, AT4G29220, AT4G32840, AT5G47810, AT5G56630, AT5G61580	Phosphofructokinase

## Sheet: Cluster_9
Identifier	A.thaliana.orthologue	K.nitens.protein.name
kfl_001090030	AT1G22430, AT1G22440, AT1G77120, AT4G22110, AT5G24750, AT5G24760, AT5G42250, AT5G43940	alcohol dehydrogenase class-3
kfl_001800170	AT2G37760, AT2G37770, AT2G37790, AT3G53880	E1.1.1.2, adh; alcohol dehydrogenase (NADP+)
kfl_001880130	AT2G44040, AT3G59890	dihydrodipicolinate reductase

## Sheet: Cluster_10
Identifier	A.thaliana.orthologue	K.nitens.protein.name
kfl_000130200	AT4G11980, AT4G11990, AT4G22860	Nucleoside diphosphate-sugar hydrolase of the MutT (NUDIX) family
kfl_006040020	AT1G11720	soluble starch synthase III-1
kfl_008700010	AT3G01180	NA

[truncated: 2 more sheets: Cluster_11, Cluster_12]
